# Supplementary material for: Early suppression of antiviral host response and protocadherins by SARS-CoV-2 Spike protein in THP-1-derived macrophage-like cells
Source: Front Immunol. 2022 Oct 20;13:999233. doi: 10.3389/fimmu.2022.999233 (PMC9634736; doi:10.3389/fimmu.2022.999233)
Supplement: Supplementary Table 1 — List of GO enrichment terms of RNA transcripts detected from control, mock and spike-transfected THP1 cells. [file Table_1.xlsx]

## Sheet: raw_read_counts
Generated on 10.dec.2021., working directory: /data11/working_groups/tozser_group/LinknerT_210325/
Raw read counts: reads aligned with HISAT2 on GRCh38.104.dna.primary_assembly, gene assignment with featureCounts
				native CTRL		LTX CTRL		pcDNA3.1(+)GFP Spike		pcDNA3.1(+)GFP mock
Geneid	entrezgene_id	gene_name	gene_biotype	LT.CTR.macrophage.1_S19	LT.CTR.macrophage.2_S20	LT.LTX.1_S23	LT.LTX.2_S24	LT.mock.1_S25	LT.mock.2_S26	LT.pcDNA.1_S21	LT.pcDNA.2_S22	description
ENSG00000000003	7105	TSPAN6	protein_coding	39	54	30	40	65	53	40	41	tetraspanin 6 [Source:HGNC Symbol;Acc:HGNC:11858]
ENSG00000000005	64102	TNMD	protein_coding	0	0	0	0	0	0	0	0	tenomodulin [Source:HGNC Symbol;Acc:HGNC:17757]
ENSG00000000419	8813	DPM1	protein_coding	565	684	754	666	815	618	505	773	dolichyl-phosphate mannosyltransferase subunit 1, catalytic [Source:HGNC Symbol;Acc:HGNC:3005]
ENSG00000000457	57147	SCYL3	protein_coding	431	279	364	244	302	192	171	295	SCY1 like pseudokinase 3 [Source:HGNC Symbol;Acc:HGNC:19285]
ENSG00000000460	55732	C1orf112	protein_coding	220	143	206	145	161	87	98	175	chromosome 1 open reading frame 112 [Source:HGNC Symbol;Acc:HGNC:25565]
ENSG00000000938	2268	FGR	protein_coding	1299	1524	1637	1776	1467	1426	1127	1226	FGR proto-oncogene, Src family tyrosine kinase [Source:HGNC Symbol;Acc:HGNC:3697]
ENSG00000000971	3075	CFH	protein_coding	3	5	8	2	90	29	66	231	complement factor H [Source:HGNC Symbol;Acc:HGNC:4883]
ENSG00000001036	2519	FUCA2	protein_coding	1281	1375	1598	1650	1616	1581	1310	1404	alpha-L-fucosidase 2 [Source:HGNC Symbol;Acc:HGNC:4008]
ENSG00000001084	2729	GCLC	protein_coding	2176	1984	2868	1891	2427	1693	1866	3107	glutamate-cysteine ligase catalytic subunit [Source:HGNC Symbol;Acc:HGNC:4311]
ENSG00000001167	4800	NFYA	protein_coding	1311	1203	1354	824	830	466	754	1215	nuclear transcription factor Y subunit alpha [Source:HGNC Symbol;Acc:HGNC:7804]
ENSG00000001460	90529	STPG1	protein_coding	34	39	52	34	30	27	30	40	sperm tail PG-rich repeat containing 1 [Source:HGNC Symbol;Acc:HGNC:28070]
ENSG00000001461	57185	NIPAL3	protein_coding	104	129	186	154	188	130	153	180	NIPA like domain containing 3 [Source:HGNC Symbol;Acc:HGNC:25233]
ENSG00000001497	81887	LAS1L	protein_coding	283	318	382	437	464	481	396	460	LAS1 like ribosome biogenesis factor [Source:HGNC Symbol;Acc:HGNC:25726]
ENSG00000001561	22875	ENPP4	protein_coding	213	123	201	116	208	93	97	268	ectonucleotide pyrophosphatase/phosphodiesterase 4 [Source:HGNC Symbol;Acc:HGNC:3359]
ENSG00000001617	6405	SEMA3F	protein_coding	21	60	23	40	29	31	13	28	semaphorin 3F [Source:HGNC Symbol;Acc:HGNC:10728]
ENSG00000001626	1080	CFTR	protein_coding	5	1	0	0	1	1	2	2	CF transmembrane conductance regulator [Source:HGNC Symbol;Acc:HGNC:1884]
ENSG00000001629	54467	ANKIB1	protein_coding	670	497	577	231	649	284	296	1001	ankyrin repeat and IBR domain containing 1 [Source:HGNC Symbol;Acc:HGNC:22215]
ENSG00000001630	1595	CYP51A1	protein_coding	1947	1771	2372	1556	1602	1132	1147	1234	cytochrome P450 family 51 subfamily A member 1 [Source:HGNC Symbol;Acc:HGNC:2649]
ENSG00000001631	889	KRIT1	protein_coding	492	267	368	306	351	164	141	462	KRIT1 ankyrin repeat containing [Source:HGNC Symbol;Acc:HGNC:1573]
ENSG00000002016	5893	RAD52	protein_coding	64	41	62	49	47	38	51	55	RAD52 homolog, DNA repair protein [Source:HGNC Symbol;Acc:HGNC:9824]
ENSG00000002079		MYH16	transcribed_unitary_pseudogene	2	1	0	0	1	1	1	0	myosin heavy chain 16 pseudogene [Source:HGNC Symbol;Acc:HGNC:31038]
ENSG00000002330	572	BAD	protein_coding	98	156	203	335	217	240	122	128	BCL2 associated agonist of cell death [Source:HGNC Symbol;Acc:HGNC:936]
ENSG00000002549	51056	LAP3	protein_coding	2106	2322	3092	2891	5300	4301	4582	6270	leucine aminopeptidase 3 [Source:HGNC Symbol;Acc:HGNC:18449]
ENSG00000002586	4267	CD99	protein_coding	1726	1894	2260	2473	2639	3039	1884	1881	CD99 molecule (Xg blood group) [Source:HGNC Symbol;Acc:HGNC:7082]
ENSG00000002587	9957	HS3ST1	protein_coding	82	116	102	125	55	38	48	63	heparan sulfate-glucosamine 3-sulfotransferase 1 [Source:HGNC Symbol;Acc:HGNC:5194]
ENSG00000002726	26	AOC1	protein_coding	56	63	70	96	74	57	65	64	amine oxidase copper containing 1 [Source:HGNC Symbol;Acc:HGNC:80]
ENSG00000002745	51384	WNT16	protein_coding	7	2	7	5	4	0	1	3	Wnt family member 16 [Source:HGNC Symbol;Acc:HGNC:16267]
ENSG00000002746	23072	HECW1	protein_coding	5	3	4	1	6	1	3	2	HECT, C2 and WW domain containing E3 ubiquitin protein ligase 1 [Source:HGNC Symbol;Acc:HGNC:22195]
ENSG00000002822	8379	MAD1L1	protein_coding	455	561	570	807	738	764	452	449	mitotic arrest deficient 1 like 1 [Source:HGNC Symbol;Acc:HGNC:6762]
ENSG00000002834	3927	LASP1	protein_coding	10189	11708	12385	11931	9963	8860	5819	6700	LIM and SH3 protein 1 [Source:HGNC Symbol;Acc:HGNC:6513]
ENSG00000002919	29916	SNX11	protein_coding	198	267	409	351	422	460	366	416	sorting nexin 11 [Source:HGNC Symbol;Acc:HGNC:14975]
ENSG00000002933	55365	TMEM176A	protein_coding	2	5	8	11	14	6	8	9	transmembrane protein 176A [Source:HGNC Symbol;Acc:HGNC:24930]
ENSG00000003056	4074	M6PR	protein_coding	1816	1972	2294	1481	1983	1957	1834	2004	mannose-6-phosphate receptor, cation dependent [Source:HGNC Symbol;Acc:HGNC:6752]
ENSG00000003096	90293	KLHL13	protein_coding	2	0	5	1	3	1	3	3	kelch like family member 13 [Source:HGNC Symbol;Acc:HGNC:22931]
ENSG00000003137	56603	CYP26B1	protein_coding	33	29	9	1	21	13	10	18	cytochrome P450 family 26 subfamily B member 1 [Source:HGNC Symbol;Acc:HGNC:20581]
ENSG00000003147	3382	ICA1	protein_coding	133	98	117	149	161	154	105	136	islet cell autoantigen 1 [Source:HGNC Symbol;Acc:HGNC:5343]
ENSG00000003249	79007	DBNDD1	protein_coding	5	5	11	16	6	7	7	6	dysbindin domain containing 1 [Source:HGNC Symbol;Acc:HGNC:28455]
ENSG00000003393	57679	ALS2	protein_coding	413	342	480	281	223	156	145	282	alsin Rho guanine nucleotide exchange factor ALS2 [Source:HGNC Symbol;Acc:HGNC:443]
ENSG00000003400	843	CASP10	protein_coding	148	172	171	192	689	580	825	1129	caspase 10 [Source:HGNC Symbol;Acc:HGNC:1500]
ENSG00000003402	8837	CFLAR	protein_coding	2017	1629	1182	1065	4898	3220	3137	4868	CASP8 and FADD like apoptosis regulator [Source:HGNC Symbol;Acc:HGNC:1876]
ENSG00000003436	7035	TFPI	protein_coding	10	5	0	6	4	2	2	5	tissue factor pathway inhibitor [Source:HGNC Symbol;Acc:HGNC:11760]
ENSG00000003509	55471	NDUFAF7	protein_coding	212	158	202	178	168	127	101	127	NADH:ubiquinone oxidoreductase complex assembly factor 7 [Source:HGNC Symbol;Acc:HGNC:28816]
ENSG00000003756	10181	RBM5	protein_coding	1889	1578	1633	1501	1428	1012	1138	1569	RNA binding motif protein 5 [Source:HGNC Symbol;Acc:HGNC:9902]
ENSG00000003987	9108	MTMR7	protein_coding	197	147	155	162	160	102	68	165	myotubularin related protein 7 [Source:HGNC Symbol;Acc:HGNC:7454]
ENSG00000003989	6542	SLC7A2	protein_coding	39	30	37	18	44	17	20	50	solute carrier family 7 member 2 [Source:HGNC Symbol;Acc:HGNC:11060]
ENSG00000004059	381	ARF5	protein_coding	646	720	754	1140	938	1123	673	713	ADP ribosylation factor 5 [Source:HGNC Symbol;Acc:HGNC:658]
ENSG00000004139	23098	SARM1	protein_coding	80	111	81	57	59	39	23	23	sterile alpha and TIR motif containing 1 [Source:HGNC Symbol;Acc:HGNC:17074]
ENSG00000004142	26073	POLDIP2	protein_coding	882	979	1077	1165	1050	1159	850	945	DNA polymerase delta interacting protein 2 [Source:HGNC Symbol;Acc:HGNC:23781]
ENSG00000004399	23129	PLXND1	protein_coding	721	763	864	737	754	582	593	632	plexin D1 [Source:HGNC Symbol;Acc:HGNC:9107]
ENSG00000004455	204	AK2	protein_coding	1481	1722	1716	1590	2161	2084	1794	1834	adenylate kinase 2 [Source:HGNC Symbol;Acc:HGNC:362]
ENSG00000004468	952	CD38	protein_coding	25	29	26	22	496	347	627	1153	CD38 molecule [Source:HGNC Symbol;Acc:HGNC:1667]
ENSG00000004478	2288	FKBP4	protein_coding	332	321	693	689	400	360	206	247	FKBP prolyl isomerase 4 [Source:HGNC Symbol;Acc:HGNC:3720]
ENSG00000004487	23028	KDM1A	protein_coding	942	779	923	832	788	664	486	531	lysine demethylase 1A [Source:HGNC Symbol;Acc:HGNC:29079]
ENSG00000004534	10180	RBM6	protein_coding	1036	852	957	987	855	546	531	744	RNA binding motif protein 6 [Source:HGNC Symbol;Acc:HGNC:9903]
ENSG00000004660	84254	CAMKK1	protein_coding	163	151	208	235	149	99	48	35	calcium/calmodulin dependent protein kinase kinase 1 [Source:HGNC Symbol;Acc:HGNC:1469]
ENSG00000004700	5965	RECQL	protein_coding	1049	723	836	496	920	454	356	830	RecQ like helicase [Source:HGNC Symbol;Acc:HGNC:9948]
ENSG00000004766	55610	VPS50	protein_coding	207	152	200	152	206	87	88	256	VPS50 subunit of EARP/GARPII complex [Source:HGNC Symbol;Acc:HGNC:25956]
ENSG00000004776	126393	HSPB6	protein_coding	1	1	1	0	1	2	0	1	heat shock protein family B (small) member 6 [Source:HGNC Symbol;Acc:HGNC:26511]
ENSG00000004777	115703	ARHGAP33	protein_coding	25	14	29	23	21	19	20	16	Rho GTPase activating protein 33 [Source:HGNC Symbol;Acc:HGNC:23085]
ENSG00000004779	4706	NDUFAB1	protein_coding	482	752	869	1126	873	1017	645	658	NADH:ubiquinone oxidoreductase subunit AB1 [Source:HGNC Symbol;Acc:HGNC:7694]
ENSG00000004799	5166	PDK4	protein_coding	8	19	5	7	15	6	1	5	pyruvate dehydrogenase kinase 4 [Source:HGNC Symbol;Acc:HGNC:8812]
ENSG00000004809	85413	SLC22A16	protein_coding	295	303	344	346	374	353	288	342	solute carrier family 22 member 16 [Source:HGNC Symbol;Acc:HGNC:20302]
ENSG00000004838	51364	ZMYND10	protein_coding	4	4	4	9	1	3	1	2	zinc finger MYND-type containing 10 [Source:HGNC Symbol;Acc:HGNC:19412]
ENSG00000004846	340273	ABCB5	protein_coding	0	0	0	0	0	0	0	1	ATP binding cassette subfamily B member 5 [Source:HGNC Symbol;Acc:HGNC:46]
ENSG00000004848	170302	ARX	protein_coding	45	49	55	33	39	22	26	12	aristaless related homeobox [Source:HGNC Symbol;Acc:HGNC:18060]
ENSG00000004864	10165	SLC25A13	protein_coding	213	212	257	194	230	164	154	192	solute carrier family 25 member 13 [Source:HGNC Symbol;Acc:HGNC:10983]
ENSG00000004866	7982	ST7	protein_coding	141	130	106	122	173	150	122	211	suppression of tumorigenicity 7 [Source:HGNC Symbol;Acc:HGNC:11351]
ENSG00000004897	996	CDC27	protein_coding	2180	1539	1732	1185	1995	981	712	1651	cell division cycle 27 [Source:HGNC Symbol;Acc:HGNC:1728]
ENSG00000004939	6521	SLC4A1	protein_coding	1	1	1	0	3	1	1	0	solute carrier family 4 member 1 (Diego blood group) [Source:HGNC Symbol;Acc:HGNC:11027]
ENSG00000004948	799	CALCR	protein_coding	0	0	0	0	0	0	0	0	calcitonin receptor [Source:HGNC Symbol;Acc:HGNC:1440]
ENSG00000004961	3052	HCCS	protein_coding	295	305	358	297	315	338	360	405	holocytochrome c synthase [Source:HGNC Symbol;Acc:HGNC:4837]
ENSG00000004975	1856	DVL2	protein_coding	98	100	146	115	96	93	81	89	dishevelled segment polarity protein 2 [Source:HGNC Symbol;Acc:HGNC:3086]
ENSG00000005001	64063	PRSS22	protein_coding	3	10	5	5	7	8	1	1	serine protease 22 [Source:HGNC Symbol;Acc:HGNC:14368]
ENSG00000005007	5976	UPF1	protein_coding	1246	1517	1560	1393	1477	1143	1039	1081	UPF1 RNA helicase and ATPase [Source:HGNC Symbol;Acc:HGNC:9962]
ENSG00000005020	8935	SKAP2	protein_coding	1566	1064	1362	965	1861	914	769	1617	src kinase associated phosphoprotein 2 [Source:HGNC Symbol;Acc:HGNC:15687]
ENSG00000005022	292	SLC25A5	protein_coding	2588	2652	3370	3542	3514	4034	2429	2448	solute carrier family 25 member 5 [Source:HGNC Symbol;Acc:HGNC:10991]
ENSG00000005059	55013	MCUB	protein_coding	263	254	268	236	378	392	342	460	mitochondrial calcium uniporter dominant negative subunit beta [Source:HGNC Symbol;Acc:HGNC:26076]
ENSG00000005073	3207	HOXA11	protein_coding	149	156	151	125	577	622	513	453	homeobox A11 [Source:HGNC Symbol;Acc:HGNC:5101]
ENSG00000005075	5439	POLR2J	protein_coding	259	316	339	501	534	509	267	257	RNA polymerase II subunit J [Source:HGNC Symbol;Acc:HGNC:9197]
ENSG00000005100	56919	DHX33	protein_coding	248	246	268	192	204	139	136	177	DEAH-box helicase 33 [Source:HGNC Symbol;Acc:HGNC:16718]
ENSG00000005102	4222	MEOX1	protein_coding	0	0	0	0	1	0	0	0	mesenchyme homeobox 1 [Source:HGNC Symbol;Acc:HGNC:7013]
ENSG00000005108	221981	THSD7A	protein_coding	596	437	462	277	761	424	396	1221	thrombospondin type 1 domain containing 7A [Source:HGNC Symbol;Acc:HGNC:22207]
ENSG00000005156	3980	LIG3	protein_coding	221	216	239	220	207	189	177	246	DNA ligase 3 [Source:HGNC Symbol;Acc:HGNC:6600]
ENSG00000005175	79657	RPAP3	protein_coding	1951	1147	1278	1060	1539	960	569	1283	RNA polymerase II associated protein 3 [Source:HGNC Symbol;Acc:HGNC:26151]
ENSG00000005187	6296	ACSM3	protein_coding	70	37	65	58	63	36	25	66	acyl-CoA synthetase medium chain family member 3 [Source:HGNC Symbol;Acc:HGNC:10522]
ENSG00000005189	81691	REXO5	protein_coding	30	23	35	20	32	43	23	51	RNA exonuclease 5 [Source:HGNC Symbol;Acc:HGNC:24661]
ENSG00000005194	57019	CIAPIN1	protein_coding	404	483	599	626	550	567	401	469	cytokine induced apoptosis inhibitor 1 [Source:HGNC Symbol;Acc:HGNC:28050]
ENSG00000005206	56928	SPPL2B	protein_coding	404	464	575	717	573	508	423	490	signal peptide peptidase like 2B [Source:HGNC Symbol;Acc:HGNC:30627]
ENSG00000005238	80256	FAM214B	protein_coding	802	873	1013	933	651	486	268	344	family with sequence similarity 214 member B [Source:HGNC Symbol;Acc:HGNC:25666]
ENSG00000005243	51226	COPZ2	protein_coding	31	36	53	72	51	49	34	32	COPI coat complex subunit zeta 2 [Source:HGNC Symbol;Acc:HGNC:19356]
ENSG00000005249	5577	PRKAR2B	protein_coding	111	95	110	85	101	59	37	57	protein kinase cAMP-dependent type II regulatory subunit beta [Source:HGNC Symbol;Acc:HGNC:9392]
ENSG00000005302	10943	MSL3	protein_coding	645	630	600	536	711	531	352	588	MSL complex subunit 3 [Source:HGNC Symbol;Acc:HGNC:7370]
ENSG00000005339	1387	CREBBP	protein_coding	1519	1508	1086	661	1696	1178	1324	1673	CREB binding protein [Source:HGNC Symbol;Acc:HGNC:2348]
ENSG00000005379	9256	TSPOAP1	protein_coding	236	181	148	133	334	216	210	295	TSPO associated protein 1 [Source:HGNC Symbol;Acc:HGNC:16831]
ENSG00000005381	4353	MPO	protein_coding	7	6	3	3	16	7	4	4	myeloperoxidase [Source:HGNC Symbol;Acc:HGNC:7218]
ENSG00000005421	5444	PON1	protein_coding	0	0	0	0	0	0	1	0	paraoxonase 1 [Source:HGNC Symbol;Acc:HGNC:9204]
ENSG00000005436	6936	GCFC2	protein_coding	251	167	251	178	178	140	104	179	GC-rich sequence DNA-binding factor 2 [Source:HGNC Symbol;Acc:HGNC:1317]
ENSG00000005448	84058	WDR54	protein_coding	51	57	74	89	92	99	51	59	WD repeat domain 54 [Source:HGNC Symbol;Acc:HGNC:25770]
ENSG00000005469	54677	CROT	protein_coding	31	24	32	27	36	15	11	16	carnitine O-octanoyltransferase [Source:HGNC Symbol;Acc:HGNC:2366]
ENSG00000005471	5244	ABCB4	protein_coding	349	291	407	206	350	182	194	260	ATP binding cassette subfamily B member 4 [Source:HGNC Symbol;Acc:HGNC:45]
ENSG00000005483	55904	KMT2E	protein_coding	1371	837	929	738	1253	610	462	1211	lysine methyltransferase 2E (inactive) [Source:HGNC Symbol;Acc:HGNC:18541]
ENSG00000005486	57414	RHBDD2	protein_coding	497	545	526	831	584	658	416	484	rhomboid domain containing 2 [Source:HGNC Symbol;Acc:HGNC:23082]
ENSG00000005513	30812	SOX8	protein_coding	2	2	2	0	3	3	1	1	SRY-box transcription factor 8 [Source:HGNC Symbol;Acc:HGNC:11203]
ENSG00000005700	25998	IBTK	protein_coding	1401	847	1462	1025	2062	875	901	3188	inhibitor of Bruton tyrosine kinase [Source:HGNC Symbol;Acc:HGNC:17853]
ENSG00000005801	7748	ZNF195	protein_coding	611	372	472	291	250	141	126	337	zinc finger protein 195 [Source:HGNC Symbol;Acc:HGNC:12986]
ENSG00000005810	23077	MYCBP2	protein_coding	2092	1170	1834	838	2741	1082	1235	4455	MYC binding protein 2 [Source:HGNC Symbol;Acc:HGNC:23386]
ENSG00000005812	26224	FBXL3	protein_coding	1186	980	1094	752	1284	802	638	1157	F-box and leucine rich repeat protein 3 [Source:HGNC Symbol;Acc:HGNC:13599]
ENSG00000005844	3683	ITGAL	protein_coding	2233	2007	2132	1714	2471	2075	1793	1894	integrin subunit alpha L [Source:HGNC Symbol;Acc:HGNC:6148]
ENSG00000005882	5164	PDK2	protein_coding	217	192	200	230	187	221	102	124	pyruvate dehydrogenase kinase 2 [Source:HGNC Symbol;Acc:HGNC:8810]
ENSG00000005884	3675	ITGA3	protein_coding	486	617	559	570	460	381	328	375	integrin subunit alpha 3 [Source:HGNC Symbol;Acc:HGNC:6139]
ENSG00000005889	7543	ZFX	protein_coding	667	374	440	284	456	180	107	384	zinc finger protein X-linked [Source:HGNC Symbol;Acc:HGNC:12869]
ENSG00000005893	3920	LAMP2	protein_coding	3514	3207	3714	2522	3771	1947	1899	3653	lysosomal associated membrane protein 2 [Source:HGNC Symbol;Acc:HGNC:6501]
ENSG00000005961	3674	ITGA2B	protein_coding	2	3	1	1	3	6	3	2	integrin subunit alpha 2b [Source:HGNC Symbol;Acc:HGNC:6138]
ENSG00000005981	51666	ASB4	protein_coding	1	0	0	1	0	1	1	0	ankyrin repeat and SOCS box containing 4 [Source:HGNC Symbol;Acc:HGNC:16009]
ENSG00000006007	51573	GDE1	protein_coding	875	751	830	682	852	725	559	548	glycerophosphodiester phosphodiesterase 1 [Source:HGNC Symbol;Acc:HGNC:29644]
ENSG00000006015	55049	REX1BD	protein_coding	213	267	416	644	523	591	319	297	required for excision 1-B domain containing [Source:HGNC Symbol;Acc:HGNC:26098]
ENSG00000006016	9244	CRLF1	protein_coding	98	135	111	167	129	126	68	106	cytokine receptor like factor 1 [Source:HGNC Symbol;Acc:HGNC:2364]
ENSG00000006025	114881	OSBPL7	protein_coding	116	88	142	188	75	58	39	72	oxysterol binding protein like 7 [Source:HGNC Symbol;Acc:HGNC:16387]
ENSG00000006042	26022	TMEM98	protein_coding	2	0	1	0	1	0	0	0	transmembrane protein 98 [Source:HGNC Symbol;Acc:HGNC:24529]
ENSG00000006047	51087	YBX2	protein_coding	0	0	0	0	0	0	0	0	Y-box binding protein 2 [Source:HGNC Symbol;Acc:HGNC:17948]
ENSG00000006059	3883	KRT33A	protein_coding	0	0	0	0	0	0	0	0	keratin 33A [Source:HGNC Symbol;Acc:HGNC:6450]
ENSG00000006062	9020	MAP3K14	protein_coding	243	287	289	294	277	245	202	248	mitogen-activated protein kinase kinase kinase 14 [Source:HGNC Symbol;Acc:HGNC:6853]
ENSG00000006071	6833	ABCC8	protein_coding	0	0	0	0	1	0	0	0	ATP binding cassette subfamily C member 8 [Source:HGNC Symbol;Acc:HGNC:59]
ENSG00000006116	10368	CACNG3	protein_coding	2	1	0	0	6	3	0	0	calcium voltage-gated channel auxiliary subunit gamma 3 [Source:HGNC Symbol;Acc:HGNC:1407]
ENSG00000006118	54972	TMEM132A	protein_coding	54	38	108	100	98	90	60	83	transmembrane protein 132A [Source:HGNC Symbol;Acc:HGNC:31092]
ENSG00000006125	163	AP2B1	protein_coding	2529	2526	2308	1745	2545	1934	1914	2207	adaptor related protein complex 2 subunit beta 1 [Source:HGNC Symbol;Acc:HGNC:563]
ENSG00000006128	6863	TAC1	protein_coding	0	0	0	0	0	2	0	0	tachykinin precursor 1 [Source:HGNC Symbol;Acc:HGNC:11517]
ENSG00000006194	10127	ZNF263	protein_coding	457	434	572	572	521	474	374	393	zinc finger protein 263 [Source:HGNC Symbol;Acc:HGNC:13056]
ENSG00000006210	6376	CX3CL1	protein_coding	0	0	0	0	1	2	0	1	C-X3-C motif chemokine ligand 1 [Source:HGNC Symbol;Acc:HGNC:10647]
ENSG00000006282	64847	SPATA20	protein_coding	358	358	442	520	444	462	385	423	spermatogenesis associated 20 [Source:HGNC Symbol;Acc:HGNC:26125]
ENSG00000006283	8913	CACNA1G	protein_coding	26	41	28	27	15	15	9	21	calcium voltage-gated channel subunit alpha1 G [Source:HGNC Symbol;Acc:HGNC:1394]
ENSG00000006327	51330	TNFRSF12A	protein_coding	369	535	461	554	279	266	122	142	TNF receptor superfamily member 12A [Source:HGNC Symbol;Acc:HGNC:18152]
ENSG00000006377	1750	DLX6	protein_coding	5	1	2	5	4	1	1	1	distal-less homeobox 6 [Source:HGNC Symbol;Acc:HGNC:2919]
ENSG00000006432	4293	MAP3K9	protein_coding	17	24	19	12	31	23	10	25	mitogen-activated protein kinase kinase kinase 9 [Source:HGNC Symbol;Acc:HGNC:6861]
ENSG00000006451	5898	RALA	protein_coding	869	999	929	1002	1229	960	795	1251	RAS like proto-oncogene A [Source:HGNC Symbol;Acc:HGNC:9839]
ENSG00000006453	55971	BAIAP2L1	protein_coding	107	66	57	38	83	54	15	25	BAR/IMD domain containing adaptor protein 2 like 1 [Source:HGNC Symbol;Acc:HGNC:21649]
ENSG00000006459	80853	KDM7A	protein_coding	302	225	241	136	378	179	204	492	lysine demethylase 7A [Source:HGNC Symbol;Acc:HGNC:22224]
ENSG00000006468	2115	ETV1	protein_coding	9	10	8	9	6	6	3	12	ETS variant transcription factor 1 [Source:HGNC Symbol;Acc:HGNC:3490]
ENSG00000006530	55750	AGK	protein_coding	153	141	189	142	164	144	176	248	acylglycerol kinase [Source:HGNC Symbol;Acc:HGNC:21869]
ENSG00000006534	221	ALDH3B1	protein_coding	286	335	436	438	427	386	319	377	aldehyde dehydrogenase 3 family member B1 [Source:HGNC Symbol;Acc:HGNC:410]
ENSG00000006555	55001	TTC22	protein_coding	0	2	2	4	0	1	3	0	tetratricopeptide repeat domain 22 [Source:HGNC Symbol;Acc:HGNC:26067]
ENSG00000006576	57157	PHTF2	protein_coding	693	395	490	279	601	275	192	469	putative homeodomain transcription factor 2 [Source:HGNC Symbol;Acc:HGNC:13411]
ENSG00000006606	10344	CCL26	protein_coding	2	1	1	1	0	4	0	5	C-C motif chemokine ligand 26 [Source:HGNC Symbol;Acc:HGNC:10625]
ENSG00000006607	9855	FARP2	protein_coding	354	329	417	228	364	264	421	569	FERM, ARH/RhoGEF and pleckstrin domain protein 2 [Source:HGNC Symbol;Acc:HGNC:16460]
ENSG00000006611	10083	USH1C	protein_coding	1	1	0	1	0	3	0	0	USH1 protein network component harmonin [Source:HGNC Symbol;Acc:HGNC:12597]
ENSG00000006625	79017	GGCT	protein_coding	285	392	399	494	427	499	353	417	gamma-glutamylcyclotransferase [Source:HGNC Symbol;Acc:HGNC:21705]
ENSG00000006634	10926	DBF4	protein_coding	446	320	289	223	371	153	74	153	DBF4 zinc finger [Source:HGNC Symbol;Acc:HGNC:17364]
ENSG00000006638	6915	TBXA2R	protein_coding	171	190	175	204	130	125	57	49	thromboxane A2 receptor [Source:HGNC Symbol;Acc:HGNC:11608]
ENSG00000006652	3475	IFRD1	protein_coding	761	577	646	558	1048	543	368	688	interferon related developmental regulator 1 [Source:HGNC Symbol;Acc:HGNC:5456]
ENSG00000006659	56891	LGALS14	protein_coding	0	0	0	0	0	0	0	0	galectin 14 [Source:HGNC Symbol;Acc:HGNC:30054]
ENSG00000006695	1352	COX10	protein_coding	170	152	141	129	141	147	105	101	cytochrome c oxidase assembly factor heme A:farnesyltransferase COX10 [Source:HGNC Symbol;Acc:HGNC:2260]
ENSG00000006704	9569	GTF2IRD1	protein_coding	271	180	224	237	201	171	90	95	GTF2I repeat domain containing 1 [Source:HGNC Symbol;Acc:HGNC:4661]
ENSG00000006712	54623	PAF1	protein_coding	608	571	470	660	673	703	462	429	PAF1 homolog, Paf1/RNA polymerase II complex component [Source:HGNC Symbol;Acc:HGNC:25459]
ENSG00000006715	27072	VPS41	protein_coding	815	695	927	623	878	432	417	965	VPS41 subunit of HOPS complex [Source:HGNC Symbol;Acc:HGNC:12713]
ENSG00000006740	9912	ARHGAP44	protein_coding	53	37	44	27	81	66	58	49	Rho GTPase activating protein 44 [Source:HGNC Symbol;Acc:HGNC:29096]
ENSG00000006744	60528	ELAC2	protein_coding	370	396	462	502	598	656	382	387	elaC ribonuclease Z 2 [Source:HGNC Symbol;Acc:HGNC:14198]
ENSG00000006747	85477	SCIN	protein_coding	671	493	600	400	607	463	541	768	scinderin [Source:HGNC Symbol;Acc:HGNC:21695]
ENSG00000006756	414	ARSD	protein_coding	425	496	593	593	579	632	614	715	arylsulfatase D [Source:HGNC Symbol;Acc:HGNC:717]
ENSG00000006757	8228	PNPLA4	protein_coding	55	61	64	66	63	92	79	105	patatin like phospholipase domain containing 4 [Source:HGNC Symbol;Acc:HGNC:24887]
ENSG00000006788	8735	MYH13	protein_coding	0	0	0	0	0	1	0	1	myosin heavy chain 13 [Source:HGNC Symbol;Acc:HGNC:7571]
ENSG00000006831	79602	ADIPOR2	protein_coding	870	793	772	568	740	699	524	492	adiponectin receptor 2 [Source:HGNC Symbol;Acc:HGNC:24041]
ENSG00000006837	51265	CDKL3	protein_coding	89	78	104	108	79	69	63	86	cyclin dependent kinase like 3 [Source:HGNC Symbol;Acc:HGNC:15483]
ENSG00000007001	151531	UPP2	protein_coding	1	1	0	1	1	2	0	2	uridine phosphorylase 2 [Source:HGNC Symbol;Acc:HGNC:23061]
ENSG00000007038	10942	PRSS21	protein_coding	0	0	0	0	0	0	0	0	serine protease 21 [Source:HGNC Symbol;Acc:HGNC:9485]
ENSG00000007047	57787	MARK4	protein_coding	378	436	437	430	408	373	219	210	microtubule affinity regulating kinase 4 [Source:HGNC Symbol;Acc:HGNC:13538]
ENSG00000007062	8842	PROM1	protein_coding	10	1	0	1	5	5	1	0	prominin 1 [Source:HGNC Symbol;Acc:HGNC:9454]
ENSG00000007080	115098	CCDC124	protein_coding	337	394	491	749	576	579	366	353	coiled-coil domain containing 124 [Source:HGNC Symbol;Acc:HGNC:25171]
ENSG00000007129	90273	CEACAM21	protein_coding	20	16	20	24	23	22	19	24	CEA cell adhesion molecule 21 [Source:HGNC Symbol;Acc:HGNC:28834]
ENSG00000007168	5048	PAFAH1B1	protein_coding	1285	995	1308	1118	1207	880	611	865	platelet activating factor acetylhydrolase 1b regulatory subunit 1 [Source:HGNC Symbol;Acc:HGNC:8574]
ENSG00000007171	4843	NOS2	protein_coding	7	4	4	4	7	11	4	2	nitric oxide synthase 2 [Source:HGNC Symbol;Acc:HGNC:7873]
ENSG00000007174	1770	DNAH9	protein_coding	0	0	0	0	0	0	0	0	dynein axonemal heavy chain 9 [Source:HGNC Symbol;Acc:HGNC:2953]
ENSG00000007202	9703	KIAA0100	protein_coding	3572	3392	3769	2437	3369	2741	2575	2730	KIAA0100 [Source:HGNC Symbol;Acc:HGNC:28960]
ENSG00000007216	9058	SLC13A2	protein_coding	0	0	0	0	0	0	0	0	solute carrier family 13 member 2 [Source:HGNC Symbol;Acc:HGNC:10917]
ENSG00000007237	8522	GAS7	protein_coding	1619	1850	1946	1547	2718	2435	2527	2628	growth arrest specific 7 [Source:HGNC Symbol;Acc:HGNC:4169]
ENSG00000007255	79090	TRAPPC6A	protein_coding	82	131	179	222	215	227	147	158	trafficking protein particle complex 6A [Source:HGNC Symbol;Acc:HGNC:23069]
ENSG00000007264	4145	MATK	protein_coding	772	1378	1357	2329	1605	1609	980	964	megakaryocyte-associated tyrosine kinase [Source:HGNC Symbol;Acc:HGNC:6906]
ENSG00000007306	1087	CEACAM7	protein_coding	1	0	0	0	0	0	0	0	CEA cell adhesion molecule 7 [Source:HGNC Symbol;Acc:HGNC:1819]
ENSG00000007312	974	CD79B	protein_coding	6	4	2	9	9	8	2	4	CD79b molecule [Source:HGNC Symbol;Acc:HGNC:1699]
ENSG00000007314	6329	SCN4A	protein_coding	10	8	3	2	6	2	3	0	sodium voltage-gated channel alpha subunit 4 [Source:HGNC Symbol;Acc:HGNC:10591]
ENSG00000007341	54879	ST7L	protein_coding	617	541	447	364	463	314	246	283	suppression of tumorigenicity 7 like [Source:HGNC Symbol;Acc:HGNC:18441]
ENSG00000007350	8277	TKTL1	protein_coding	334	559	700	1155	1362	1330	1300	1457	transketolase like 1 [Source:HGNC Symbol;Acc:HGNC:11835]
ENSG00000007372	5080	PAX6	protein_coding	10	16	14	10	8	9	8	18	paired box 6 [Source:HGNC Symbol;Acc:HGNC:8620]
ENSG00000007376	113000	RPUSD1	protein_coding	258	350	344	448	309	280	116	148	RNA pseudouridine synthase domain containing 1 [Source:HGNC Symbol;Acc:HGNC:14173]
ENSG00000007384	64285	RHBDF1	protein_coding	387	392	405	413	355	252	237	241	rhomboid 5 homolog 1 [Source:HGNC Symbol;Acc:HGNC:20561]
ENSG00000007392	55692	LUC7L	protein_coding	489	433	496	600	492	458	256	276	LUC7 like [Source:HGNC Symbol;Acc:HGNC:6723]
ENSG00000007402	9254	CACNA2D2	protein_coding	11	6	4	8	5	5	1	5	calcium voltage-gated channel auxiliary subunit alpha2delta 2 [Source:HGNC Symbol;Acc:HGNC:1400]
ENSG00000007516	8938	BAIAP3	protein_coding	70	64	103	183	102	115	69	54	BAI1 associated protein 3 [Source:HGNC Symbol;Acc:HGNC:948]
ENSG00000007520	115939	TSR3	protein_coding	197	255	419	570	392	406	249	228	TSR3 ribosome maturation factor [Source:HGNC Symbol;Acc:HGNC:14175]
ENSG00000007541	9091	PIGQ	protein_coding	187	257	299	395	366	330	282	244	phosphatidylinositol glycan anchor biosynthesis class Q [Source:HGNC Symbol;Acc:HGNC:14135]
ENSG00000007545	57585	CRAMP1	protein_coding	413	365	458	281	318	215	233	290	cramped chromatin regulator homolog 1 [Source:HGNC Symbol;Acc:HGNC:14122]
ENSG00000007866	7005	TEAD3	protein_coding	7	4	3	6	5	5	2	4	TEA domain transcription factor 3 [Source:HGNC Symbol;Acc:HGNC:11716]
ENSG00000007908	6401	SELE	protein_coding	2	0	0	0	1	1	0	0	selectin E [Source:HGNC Symbol;Acc:HGNC:10718]
ENSG00000007923	55735	DNAJC11	protein_coding	667	703	787	825	786	703	576	628	DnaJ heat shock protein family (Hsp40) member C11 [Source:HGNC Symbol;Acc:HGNC:25570]
ENSG00000007933	2328	FMO3	protein_coding	0	0	0	0	0	0	1	0	flavin containing dimethylaniline monoxygenase 3 [Source:HGNC Symbol;Acc:HGNC:3771]
ENSG00000007944	29116	MYLIP	protein_coding	94	75	91	53	192	97	114	106	myosin regulatory light chain interacting protein [Source:HGNC Symbol;Acc:HGNC:21155]
ENSG00000007952	27035	NOX1	protein_coding	9	5	8	18	2	4	3	8	NADPH oxidase 1 [Source:HGNC Symbol;Acc:HGNC:7889]
ENSG00000007968	1870	E2F2	protein_coding	13	13	50	33	26	19	20	16	E2F transcription factor 2 [Source:HGNC Symbol;Acc:HGNC:3114]
ENSG00000008018	5689	PSMB1	protein_coding	1562	1861	2319	2862	2539	2635	1881	2165	proteasome 20S subunit beta 1 [Source:HGNC Symbol;Acc:HGNC:9537]
ENSG00000008056	6853	SYN1	protein_coding	12	10	7	14	15	16	4	15	synapsin I [Source:HGNC Symbol;Acc:HGNC:11494]
ENSG00000008083	3720	JARID2	protein_coding	892	905	783	638	826	497	441	508	jumonji and AT-rich interaction domain containing 2 [Source:HGNC Symbol;Acc:HGNC:6196]
ENSG00000008086	6792	CDKL5	protein_coding	32	14	41	20	26	3	13	71	cyclin dependent kinase like 5 [Source:HGNC Symbol;Acc:HGNC:11411]
ENSG00000008118	57172	CAMK1G	protein_coding	1	1	1	0	6	4	4	2	calcium/calmodulin dependent protein kinase IG [Source:HGNC Symbol;Acc:HGNC:14585]
ENSG00000008128	728642	CDK11A	protein_coding	220	214	285	418	268	286	211	263	cyclin dependent kinase 11A [Source:HGNC Symbol;Acc:HGNC:1730]
ENSG00000008130	65220	NADK	protein_coding	442	537	711	752	847	737	713	804	NAD kinase [Source:HGNC Symbol;Acc:HGNC:29831]
ENSG00000008196	7021	TFAP2B	protein_coding	2	1	1	0	2	1	1	2	transcription factor AP-2 beta [Source:HGNC Symbol;Acc:HGNC:11743]
ENSG00000008197	83741	TFAP2D	protein_coding	0	0	0	0	0	0	0	1	transcription factor AP-2 delta [Source:HGNC Symbol;Acc:HGNC:15581]
ENSG00000008226	9940	DLEC1	protein_coding	72	92	140	216	158	175	116	133	DLEC1 cilia and flagella associated protein [Source:HGNC Symbol;Acc:HGNC:2899]
ENSG00000008256	9265	CYTH3	protein_coding	487	372	442	243	348	239	163	199	cytohesin 3 [Source:HGNC Symbol;Acc:HGNC:9504]
ENSG00000008277	53616	ADAM22	protein_coding	66	59	74	44	70	31	17	60	ADAM metallopeptidase domain 22 [Source:HGNC Symbol;Acc:HGNC:201]
ENSG00000008282	6856	SYPL1	protein_coding	896	899	870	786	771	600	468	664	synaptophysin like 1 [Source:HGNC Symbol;Acc:HGNC:11507]
ENSG00000008283	1534	CYB561	protein_coding	37	48	71	66	55	41	33	36	cytochrome b561 [Source:HGNC Symbol;Acc:HGNC:2571]
ENSG00000008294	9043	SPAG9	protein_coding	5773	4852	4985	2976	7897	3236	3434	7302	sperm associated antigen 9 [Source:HGNC Symbol;Acc:HGNC:14524]
ENSG00000008300	1951	CELSR3	protein_coding	74	67	34	28	63	51	19	17	cadherin EGF LAG seven-pass G-type receptor 3 [Source:HGNC Symbol;Acc:HGNC:3230]
ENSG00000008311	10157	AASS	protein_coding	79	34	34	29	78	41	53	125	aminoadipate-semialdehyde synthase [Source:HGNC Symbol;Acc:HGNC:17366]
ENSG00000008323	55200	PLEKHG6	protein_coding	0	1	4	2	6	3	4	5	pleckstrin homology and RhoGEF domain containing G6 [Source:HGNC Symbol;Acc:HGNC:25562]
ENSG00000008324	51188	SS18L2	protein_coding	270	240	342	416	219	235	179	212	SS18 like 2 [Source:HGNC Symbol;Acc:HGNC:15593]
ENSG00000008382	84954	MPND	protein_coding	54	75	104	154	129	110	82	90	MPN domain containing [Source:HGNC Symbol;Acc:HGNC:25934]
ENSG00000008394	4257	MGST1	protein_coding	868	865	605	779	617	599	412	479	microsomal glutathione S-transferase 1 [Source:HGNC Symbol;Acc:HGNC:7061]
ENSG00000008405	1407	CRY1	protein_coding	85	71	68	44	77	44	67	65	cryptochrome circadian regulator 1 [Source:HGNC Symbol;Acc:HGNC:2384]
ENSG00000008438	8993	PGLYRP1	protein_coding	0	2	0	0	0	0	1	1	peptidoglycan recognition protein 1 [Source:HGNC Symbol;Acc:HGNC:8904]
ENSG00000008441	4784	NFIX	protein_coding	134	133	162	111	858	841	1044	1344	nuclear factor I X [Source:HGNC Symbol;Acc:HGNC:7788]
ENSG00000008513	6482	ST3GAL1	protein_coding	1043	1298	1238	1035	1223	936	802	840	ST3 beta-galactoside alpha-2,3-sialyltransferase 1 [Source:HGNC Symbol;Acc:HGNC:10862]
ENSG00000008516	64386	MMP25	protein_coding	17	28	22	27	25	26	16	24	matrix metallopeptidase 25 [Source:HGNC Symbol;Acc:HGNC:14246]
ENSG00000008517	9235	IL32	protein_coding	5	3	7	9	12	8	12	11	interleukin 32 [Source:HGNC Symbol;Acc:HGNC:16830]
ENSG00000008710	5310	PKD1	protein_coding	488	431	611	563	644	389	414	379	polycystin 1, transient receptor potential channel interacting [Source:HGNC Symbol;Acc:HGNC:9008]
ENSG00000008735	23542	MAPK8IP2	protein_coding	9	7	11	19	8	5	4	7	mitogen-activated protein kinase 8 interacting protein 2 [Source:HGNC Symbol;Acc:HGNC:6883]
ENSG00000008838	9862	MED24	protein_coding	608	645	631	687	723	682	586	631	mediator complex subunit 24 [Source:HGNC Symbol;Acc:HGNC:22963]
ENSG00000008853	23221	RHOBTB2	protein_coding	538	508	830	557	428	298	170	182	Rho related BTB domain containing 2 [Source:HGNC Symbol;Acc:HGNC:18756]
ENSG00000008869	54497	HEATR5B	protein_coding	635	546	550	302	873	317	300	860	HEAT repeat containing 5B [Source:HGNC Symbol;Acc:HGNC:29273]
ENSG00000008952	7095	SEC62	protein_coding	1602	1208	1567	1912	1535	964	609	1322	SEC62 homolog, preprotein translocation factor [Source:HGNC Symbol;Acc:HGNC:11846]
ENSG00000008988	6224	RPS20	protein_coding	7118	8567	8927	11817	10823	12964	7477	7752	ribosomal protein S20 [Source:HGNC Symbol;Acc:HGNC:10405]
ENSG00000009307	7812	CSDE1	protein_coding	17195	15337	16261	10954	17077	9043	7802	14341	cold shock domain containing E1 [Source:HGNC Symbol;Acc:HGNC:29905]
ENSG00000009335	9690	UBE3C	protein_coding	2132	2136	2133	1226	1853	1210	1244	1407	ubiquitin protein ligase E3C [Source:HGNC Symbol;Acc:HGNC:16803]
ENSG00000009413	5980	REV3L	protein_coding	721	368	448	273	2797	1437	2013	8707	REV3 like, DNA directed polymerase zeta catalytic subunit [Source:HGNC Symbol;Acc:HGNC:9968]
ENSG00000009694	10178	TENM1	protein_coding	10	6	3	6	10	3	0	11	teneurin transmembrane protein 1 [Source:HGNC Symbol;Acc:HGNC:8117]
ENSG00000009709	5081	PAX7	protein_coding	1	0	0	0	0	0	0	0	paired box 7 [Source:HGNC Symbol;Acc:HGNC:8621]
ENSG00000009724	10747	MASP2	protein_coding	77	50	37	30	36	16	6	36	mannan binding lectin serine peptidase 2 [Source:HGNC Symbol;Acc:HGNC:6902]
ENSG00000009765	389434	IYD	protein_coding	1	0	1	1	1	0	0	0	iodotyrosine deiodinase [Source:HGNC Symbol;Acc:HGNC:21071]
ENSG00000009780	199870	FAM76A	protein_coding	163	135	186	166	128	69	38	69	family with sequence similarity 76 member A [Source:HGNC Symbol;Acc:HGNC:28530]
ENSG00000009790	80342	TRAF3IP3	protein_coding	291	194	270	263	196	205	126	123	TRAF3 interacting protein 3 [Source:HGNC Symbol;Acc:HGNC:30766]
ENSG00000009830	29954	POMT2	protein_coding	170	165	187	171	165	125	108	123	protein O-mannosyltransferase 2 [Source:HGNC Symbol;Acc:HGNC:19743]
ENSG00000009844	51534	VTA1	protein_coding	1188	1075	1192	857	1112	823	694	1209	vesicle trafficking 1 [Source:HGNC Symbol;Acc:HGNC:20954]
ENSG00000009950	51085	MLXIPL	protein_coding	593	507	453	656	649	520	413	519	MLX interacting protein like [Source:HGNC Symbol;Acc:HGNC:12744]
ENSG00000009954	9031	BAZ1B	protein_coding	3157	2406	2622	2114	1935	1031	588	1003	bromodomain adjacent to zinc finger domain 1B [Source:HGNC Symbol;Acc:HGNC:961]
ENSG00000010017	10048	RANBP9	protein_coding	893	732	618	427	792	484	321	399	RAN binding protein 9 [Source:HGNC Symbol;Acc:HGNC:13727]
ENSG00000010030	51513	ETV7	protein_coding	6	18	30	44	274	325	347	439	ETS variant transcription factor 7 [Source:HGNC Symbol;Acc:HGNC:18160]
ENSG00000010072	83932	SPRTN	protein_coding	353	303	353	173	248	137	122	251	SprT-like N-terminal domain [Source:HGNC Symbol;Acc:HGNC:25356]
ENSG00000010165	51603	EEF1AKNMT	protein_coding	360	461	671	706	384	381	279	335	eEF1A lysine and N-terminal methyltransferase [Source:HGNC Symbol;Acc:HGNC:24248]
ENSG00000010219	8798	DYRK4	protein_coding	10	11	17	9	8	26	7	16	dual specificity tyrosine phosphorylation regulated kinase 4 [Source:HGNC Symbol;Acc:HGNC:3095]
ENSG00000010244	7756	ZNF207	protein_coding	4644	3883	3865	2761	4350	3189	2761	3988	zinc finger protein 207 [Source:HGNC Symbol;Acc:HGNC:12998]
ENSG00000010256	7384	UQCRC1	protein_coding	2709	3186	3754	5224	4004	4419	2584	2723	ubiquinol-cytochrome c reductase core protein 1 [Source:HGNC Symbol;Acc:HGNC:12585]
ENSG00000010270	83930	STARD3NL	protein_coding	557	676	695	521	706	755	574	607	STARD3 N-terminal like [Source:HGNC Symbol;Acc:HGNC:19169]
ENSG00000010278	928	CD9	protein_coding	2318	2212	2312	2011	2339	2506	1889	1979	CD9 molecule [Source:HGNC Symbol;Acc:HGNC:1709]
ENSG00000010282	57467	HHATL	protein_coding	7	3	4	8	9	4	3	9	hedgehog acyltransferase like [Source:HGNC Symbol;Acc:HGNC:13242]
ENSG00000010292	9918	NCAPD2	protein_coding	308	254	360	207	281	282	247	278	non-SMC condensin I complex subunit D2 [Source:HGNC Symbol;Acc:HGNC:24305]
ENSG00000010295	25900	IFFO1	protein_coding	231	266	278	362	167	149	108	118	intermediate filament family orphan 1 [Source:HGNC Symbol;Acc:HGNC:24970]
ENSG00000010310	2696	GIPR	protein_coding	10	29	12	22	21	8	4	6	gastric inhibitory polypeptide receptor [Source:HGNC Symbol;Acc:HGNC:4271]
ENSG00000010318	51533	PHF7	protein_coding	38	33	27	29	31	24	14	9	PHD finger protein 7 [Source:HGNC Symbol;Acc:HGNC:18458]
ENSG00000010319	56920	SEMA3G	protein_coding	11	12	23	13	16	18	11	11	semaphorin 3G [Source:HGNC Symbol;Acc:HGNC:30400]
ENSG00000010322	11188	NISCH	protein_coding	863	794	858	979	653	526	397	503	nischarin [Source:HGNC Symbol;Acc:HGNC:18006]
ENSG00000010327	23166	STAB1	protein_coding	60	67	78	121	76	73	54	51	stabilin 1 [Source:HGNC Symbol;Acc:HGNC:18628]
ENSG00000010361	80199	FUZ	protein_coding	36	53	76	121	61	93	36	56	fuzzy planar cell polarity protein [Source:HGNC Symbol;Acc:HGNC:26219]
ENSG00000010379	6540	SLC6A13	protein_coding	6	6	4	2	28	14	17	34	solute carrier family 6 member 13 [Source:HGNC Symbol;Acc:HGNC:11046]
ENSG00000010404	3423	IDS	protein_coding	2742	2634	2271	1379	2417	1463	1296	1804	iduronate 2-sulfatase [Source:HGNC Symbol;Acc:HGNC:5389]
ENSG00000010438	5646	PRSS3	protein_coding	3	0	1	3	1	1	0	3	serine protease 3 [Source:HGNC Symbol;Acc:HGNC:9486]
ENSG00000010539	7752	ZNF200	protein_coding	245	279	316	211	455	309	360	475	zinc finger protein 200 [Source:HGNC Symbol;Acc:HGNC:12993]
ENSG00000010610	920	CD4	protein_coding	1047	1134	1203	1204	1413	1354	1153	1118	CD4 molecule [Source:HGNC Symbol;Acc:HGNC:1678]
ENSG00000010626	10233	LRRC23	protein_coding	35	21	43	25	30	26	14	19	leucine rich repeat containing 23 [Source:HGNC Symbol;Acc:HGNC:19138]
ENSG00000010671	695	BTK	protein_coding	832	864	877	765	2269	1837	2426	3241	Bruton tyrosine kinase [Source:HGNC Symbol;Acc:HGNC:1133]
ENSG00000010704	3077	HFE	protein_coding	13	16	16	15	20	18	14	21	homeostatic iron regulator [Source:HGNC Symbol;Acc:HGNC:4886]
ENSG00000010803	22955	SCMH1	protein_coding	825	684	765	594	828	727	649	861	Scm polycomb group protein homolog 1 [Source:HGNC Symbol;Acc:HGNC:19003]
ENSG00000010810	2534	FYN	protein_coding	1106	1055	939	826	1711	1361	1017	1126	FYN proto-oncogene, Src family tyrosine kinase [Source:HGNC Symbol;Acc:HGNC:4037]
ENSG00000010818	3097	HIVEP2	protein_coding	114	96	69	26	655	239	174	431	HIVEP zinc finger 2 [Source:HGNC Symbol;Acc:HGNC:4921]
ENSG00000010932	2326	FMO1	protein_coding	2	1	1	2	1	4	2	0	flavin containing dimethylaniline monoxygenase 1 [Source:HGNC Symbol;Acc:HGNC:3769]
ENSG00000011007	6924	ELOA	protein_coding	1376	1346	1455	1238	991	895	851	828	elongin A [Source:HGNC Symbol;Acc:HGNC:11620]
ENSG00000011009	11313	LYPLA2	protein_coding	540	744	776	1143	789	801	538	581	lysophospholipase 2 [Source:HGNC Symbol;Acc:HGNC:6738]
ENSG00000011021	1185	CLCN6	protein_coding	810	684	622	475	497	303	307	288	chloride voltage-gated channel 6 [Source:HGNC Symbol;Acc:HGNC:2024]
ENSG00000011028	9902	MRC2	protein_coding	3646	4052	4918	4336	5509	4734	4174	3973	mannose receptor C type 2 [Source:HGNC Symbol;Acc:HGNC:16875]
ENSG00000011052	654364	NME1-NME2	protein_coding	2999	3462	5026	6503	5162	5809	3510	3581	NME1-NME2 readthrough [Source:HGNC Symbol;Acc:HGNC:33531]
ENSG00000011083	6534	SLC6A7	protein_coding	6	3	3	5	2	4	1	2	solute carrier family 6 member 7 [Source:HGNC Symbol;Acc:HGNC:11054]
ENSG00000011105	10867	TSPAN9	protein_coding	6	10	9	12	16	11	14	11	tetraspanin 9 [Source:HGNC Symbol;Acc:HGNC:21640]
ENSG00000011114	55727	BTBD7	protein_coding	1001	734	696	431	674	287	217	474	BTB domain containing 7 [Source:HGNC Symbol;Acc:HGNC:18269]
ENSG00000011132	9546	APBA3	protein_coding	260	363	329	464	396	405	272	270	amyloid beta precursor protein binding family A member 3 [Source:HGNC Symbol;Acc:HGNC:580]
ENSG00000011143	54903	MKS1	protein_coding	51	33	65	64	142	116	129	175	MKS transition zone complex subunit 1 [Source:HGNC Symbol;Acc:HGNC:7121]
ENSG00000011198	51099	ABHD5	protein_coding	284	201	217	169	306	188	142	235	abhydrolase domain containing 5, lysophosphatidic acid acyltransferase [Source:HGNC Symbol;Acc:HGNC:21396]
ENSG00000011201	3730	ANOS1	protein_coding	381	297	325	187	307	182	187	430	anosmin 1 [Source:HGNC Symbol;Acc:HGNC:6211]
ENSG00000011243	26993	AKAP8L	protein_coding	931	872	796	1247	1075	1103	773	801	A-kinase anchoring protein 8 like [Source:HGNC Symbol;Acc:HGNC:29857]
ENSG00000011258	54799	MBTD1	protein_coding	389	194	265	171	294	118	67	177	mbt domain containing 1 [Source:HGNC Symbol;Acc:HGNC:19866]
ENSG00000011260	51096	UTP18	protein_coding	608	719	905	744	873	736	526	542	UTP18 small subunit processome component [Source:HGNC Symbol;Acc:HGNC:24274]
ENSG00000011275	54476	RNF216	protein_coding	910	815	850	764	610	476	376	461	ring finger protein 216 [Source:HGNC Symbol;Acc:HGNC:21698]
ENSG00000011295	54902	TTC19	protein_coding	407	358	372	394	446	298	293	345	tetratricopeptide repeat domain 19 [Source:HGNC Symbol;Acc:HGNC:26006]
ENSG00000011304	5725	PTBP1	protein_coding	5404	5553	5467	4370	6092	5775	4188	4041	polypyrimidine tract binding protein 1 [Source:HGNC Symbol;Acc:HGNC:9583]
ENSG00000011332	8193	DPF1	protein_coding	5	6	6	11	8	3	2	1	double PHD fingers 1 [Source:HGNC Symbol;Acc:HGNC:20225]
ENSG00000011347	9066	SYT7	protein_coding	81	109	114	98	70	59	51	67	synaptotagmin 7 [Source:HGNC Symbol;Acc:HGNC:11514]
ENSG00000011376	23395	LARS2	protein_coding	419	515	510	424	528	416	454	482	leucyl-tRNA synthetase 2, mitochondrial [Source:HGNC Symbol;Acc:HGNC:17095]
ENSG00000011405	5286	PIK3C2A	protein_coding	823	325	545	226	426	161	139	605	phosphatidylinositol-4-phosphate 3-kinase catalytic subunit type 2 alpha [Source:HGNC Symbol;Acc:HGNC:8971]
ENSG00000011422	5329	PLAUR	protein_coding	3872	4081	3620	4521	6677	7504	6461	7132	plasminogen activator, urokinase receptor [Source:HGNC Symbol;Acc:HGNC:9053]
ENSG00000011426	54443	ANLN	protein_coding	492	263	386	170	207	92	78	186	anillin actin binding protein [Source:HGNC Symbol;Acc:HGNC:14082]
ENSG00000011451	58525	WIZ	protein_coding	623	733	619	614	589	475	454	435	WIZ zinc finger [Source:HGNC Symbol;Acc:HGNC:30917]
ENSG00000011454	23637	RABGAP1	protein_coding	592	456	535	374	427	191	206	385	RAB GTPase activating protein 1 [Source:HGNC Symbol;Acc:HGNC:17155]
ENSG00000011465	1634	DCN	protein_coding	2	0	0	0	8	0	0	0	decorin [Source:HGNC Symbol;Acc:HGNC:2705]
ENSG00000011478	54814	QPCTL	protein_coding	80	135	136	212	173	159	130	137	glutaminyl-peptide cyclotransferase like [Source:HGNC Symbol;Acc:HGNC:25952]
ENSG00000011485	5536	PPP5C	protein_coding	832	746	900	892	929	916	644	662	protein phosphatase 5 catalytic subunit [Source:HGNC Symbol;Acc:HGNC:9322]
ENSG00000011523	23177	CEP68	protein_coding	137	122	137	148	161	89	103	144	centrosomal protein 68 [Source:HGNC Symbol;Acc:HGNC:29076]
ENSG00000011566	8491	MAP4K3	protein_coding	683	438	361	228	522	217	137	388	mitogen-activated protein kinase kinase kinase kinase 3 [Source:HGNC Symbol;Acc:HGNC:6865]
ENSG00000011590	27033	ZBTB32	protein_coding	1	1	2	1	14	6	17	18	zinc finger and BTB domain containing 32 [Source:HGNC Symbol;Acc:HGNC:16763]
ENSG00000011600	7305	TYROBP	protein_coding	1955	2386	2461	3696	2918	3260	1832	2011	transmembrane immune signaling adaptor TYROBP [Source:HGNC Symbol;Acc:HGNC:12449]
ENSG00000011638	57146	TMEM159	protein_coding	92	90	174	154	168	131	118	148	transmembrane protein 159 [Source:HGNC Symbol;Acc:HGNC:30136]
ENSG00000011677	2556	GABRA3	protein_coding	0	0	0	0	0	0	0	0	gamma-aminobutyric acid type A receptor subunit alpha3 [Source:HGNC Symbol;Acc:HGNC:4077]
ENSG00000012048	672	BRCA1	protein_coding	365	198	315	227	326	154	173	437	BRCA1 DNA repair associated [Source:HGNC Symbol;Acc:HGNC:1100]
ENSG00000012061	2067	ERCC1	protein_coding	1100	1280	1132	1678	1454	1703	901	1012	ERCC excision repair 1, endonuclease non-catalytic subunit [Source:HGNC Symbol;Acc:HGNC:3433]
ENSG00000012124	933	CD22	protein_coding	1364	1685	1528	1813	1116	1014	818	1139	CD22 molecule [Source:HGNC Symbol;Acc:HGNC:1643]
ENSG00000012171	7869	SEMA3B	protein_coding	16	6	6	6	16	9	4	8	semaphorin 3B [Source:HGNC Symbol;Acc:HGNC:10724]
ENSG00000012174	51360	MBTPS2	protein_coding	280	242	325	192	299	130	164	325	membrane bound transcription factor peptidase, site 2 [Source:HGNC Symbol;Acc:HGNC:15455]
ENSG00000012211	4007	PRICKLE3	protein_coding	462	465	496	684	488	523	349	341	prickle planar cell polarity protein 3 [Source:HGNC Symbol;Acc:HGNC:6645]
ENSG00000012223	4057	LTF	protein_coding	2	0	0	2	3	0	1	2	lactotransferrin [Source:HGNC Symbol;Acc:HGNC:6720]
ENSG00000012232	2137	EXTL3	protein_coding	456	468	613	453	521	451	385	450	exostosin like glycosyltransferase 3 [Source:HGNC Symbol;Acc:HGNC:3518]
ENSG00000012504	9971	NR1H4	protein_coding	1	1	1	0	1	0	0	0	nuclear receptor subfamily 1 group H member 4 [Source:HGNC Symbol;Acc:HGNC:7967]
ENSG00000012660	60481	ELOVL5	protein_coding	2362	2089	2893	1607	2807	2003	2894	3828	ELOVL fatty acid elongase 5 [Source:HGNC Symbol;Acc:HGNC:21308]
ENSG00000012779	240	ALOX5	protein_coding	62	63	65	74	89	62	76	81	arachidonate 5-lipoxygenase [Source:HGNC Symbol;Acc:HGNC:435]
ENSG00000012817	8284	KDM5D	protein_coding	420	324	472	374	392	261	393	574	lysine demethylase 5D [Source:HGNC Symbol;Acc:HGNC:11115]
ENSG00000012822	57658	CALCOCO1	protein_coding	284	310	319	265	573	491	645	939	calcium binding and coiled-coil domain 1 [Source:HGNC Symbol;Acc:HGNC:29306]
ENSG00000012963	55148	UBR7	protein_coding	955	980	934	707	843	684	522	603	ubiquitin protein ligase E3 component n-recognin 7 [Source:HGNC Symbol;Acc:HGNC:20344]
ENSG00000012983	11183	MAP4K5	protein_coding	578	384	371	224	684	319	244	831	mitogen-activated protein kinase kinase kinase kinase 5 [Source:HGNC Symbol;Acc:HGNC:6867]
ENSG00000013016	30845	EHD3	protein_coding	0	1	0	0	0	1	0	0	EH domain containing 3 [Source:HGNC Symbol;Acc:HGNC:3244]
ENSG00000013275	5704	PSMC4	protein_coding	1009	1069	1234	1375	1355	1490	1131	1141	proteasome 26S subunit, ATPase 4 [Source:HGNC Symbol;Acc:HGNC:9551]
ENSG00000013288	23324	MAN2B2	protein_coding	2174	2170	1926	1605	2241	2132	2140	2185	mannosidase alpha class 2B member 2 [Source:HGNC Symbol;Acc:HGNC:29623]
ENSG00000013293	57709	SLC7A14	protein_coding	4	2	2	0	12	1	1	0	solute carrier family 7 member 14 [Source:HGNC Symbol;Acc:HGNC:29326]
ENSG00000013297	5010	CLDN11	protein_coding	12	9	13	14	17	10	5	9	claudin 11 [Source:HGNC Symbol;Acc:HGNC:8514]
ENSG00000013306	51629	SLC25A39	protein_coding	823	893	1107	1473	1194	1276	850	875	solute carrier family 25 member 39 [Source:HGNC Symbol;Acc:HGNC:24279]
ENSG00000013364	9961	MVP	protein_coding	985	1385	2056	2633	2214	2146	2287	2389	major vault protein [Source:HGNC Symbol;Acc:HGNC:7531]
ENSG00000013374	51667	NUB1	protein_coding	629	643	678	670	1962	1630	2234	2903	negative regulator of ubiquitin like proteins 1 [Source:HGNC Symbol;Acc:HGNC:17623]
ENSG00000013375	5238	PGM3	protein_coding	651	424	713	574	598	290	364	1050	phosphoglucomutase 3 [Source:HGNC Symbol;Acc:HGNC:8907]
ENSG00000013392	112611	RWDD2A	protein_coding	68	77	88	86	71	48	70	119	RWD domain containing 2A [Source:HGNC Symbol;Acc:HGNC:21385]
ENSG00000013441	1195	CLK1	protein_coding	1520	1030	1074	846	2022	816	683	1760	CDC like kinase 1 [Source:HGNC Symbol;Acc:HGNC:2068]
ENSG00000013503	55703	POLR3B	protein_coding	113	110	120	76	64	46	41	58	RNA polymerase III subunit B [Source:HGNC Symbol;Acc:HGNC:30348]
ENSG00000013523	23357	ANGEL1	protein_coding	331	340	403	241	361	269	172	195	angel homolog 1 [Source:HGNC Symbol;Acc:HGNC:19961]
ENSG00000013561	9604	RNF14	protein_coding	680	686	843	655	568	376	404	672	ring finger protein 14 [Source:HGNC Symbol;Acc:HGNC:10058]
ENSG00000013563	1774	DNASE1L1	protein_coding	443	519	546	635	599	607	470	465	deoxyribonuclease 1 like 1 [Source:HGNC Symbol;Acc:HGNC:2957]
ENSG00000013573	1663	DDX11	protein_coding	132	108	145	169	115	97	77	90	DEAD/H-box helicase 11 [Source:HGNC Symbol;Acc:HGNC:2736]
ENSG00000013583	50865	HEBP1	protein_coding	534	591	696	800	587	697	393	444	heme binding protein 1 [Source:HGNC Symbol;Acc:HGNC:17176]
ENSG00000013588	9052	GPRC5A	protein_coding	17	12	11	14	46	28	14	12	G protein-coupled receptor class C group 5 member A [Source:HGNC Symbol;Acc:HGNC:9836]
ENSG00000013619	10046	MAMLD1	protein_coding	90	152	58	99	182	130	110	129	mastermind like domain containing 1 [Source:HGNC Symbol;Acc:HGNC:2568]
ENSG00000013725	923	CD6	protein_coding	13	16	13	12	18	12	11	14	CD6 molecule [Source:HGNC Symbol;Acc:HGNC:1691]
ENSG00000013810	10460	TACC3	protein_coding	360	341	411	464	364	443	287	272	transforming acidic coiled-coil containing protein 3 [Source:HGNC Symbol;Acc:HGNC:11524]
ENSG00000014123	23376	UFL1	protein_coding	732	471	762	370	542	212	246	827	UFM1 specific ligase 1 [Source:HGNC Symbol;Acc:HGNC:23039]
ENSG00000014138	23649	POLA2	protein_coding	156	141	215	203	196	197	194	243	DNA polymerase alpha 2, accessory subunit [Source:HGNC Symbol;Acc:HGNC:30073]
ENSG00000014164	23144	ZC3H3	protein_coding	260	310	326	394	288	299	238	257	zinc finger CCCH-type containing 3 [Source:HGNC Symbol;Acc:HGNC:28972]
ENSG00000014216	823	CAPN1	protein_coding	1084	1176	1539	1492	1465	1352	1041	1074	calpain 1 [Source:HGNC Symbol;Acc:HGNC:1476]
ENSG00000014257	55	ACP3	protein_coding	3400	3128	2633	1745	3282	2623	2061	2846	acid phosphatase 3 [Source:HGNC Symbol;Acc:HGNC:125]
ENSG00000014641	4190	MDH1	protein_coding	2511	2922	3155	2724	3408	3402	2369	2807	malate dehydrogenase 1 [Source:HGNC Symbol;Acc:HGNC:6970]
ENSG00000014824	10463	SLC30A9	protein_coding	1209	1033	1150	858	1249	694	612	1226	solute carrier family 30 member 9 [Source:HGNC Symbol;Acc:HGNC:1329]
ENSG00000014914	10903	MTMR11	protein_coding	196	113	127	126	241	223	167	202	myotubularin related protein 11 [Source:HGNC Symbol;Acc:HGNC:24307]
ENSG00000014919	1355	COX15	protein_coding	355	310	416	342	378	311	368	469	cytochrome c oxidase assembly homolog COX15 [Source:HGNC Symbol;Acc:HGNC:2263]
ENSG00000015133	440193	CCDC88C	protein_coding	376	424	306	303	369	220	158	187	coiled-coil domain containing 88C [Source:HGNC Symbol;Acc:HGNC:19967]
ENSG00000015153	10138	YAF2	protein_coding	137	124	118	125	132	119	49	90	YY1 associated factor 2 [Source:HGNC Symbol;Acc:HGNC:17363]
ENSG00000015171	10771	ZMYND11	protein_coding	332	289	328	186	275	138	109	226	zinc finger MYND-type containing 11 [Source:HGNC Symbol;Acc:HGNC:16966]
ENSG00000015285	7454	WAS	protein_coding	500	534	512	719	652	664	475	505	WASP actin nucleation promoting factor [Source:HGNC Symbol;Acc:HGNC:12731]
ENSG00000015413	1800	DPEP1	protein_coding	18	18	19	26	18	16	20	18	dipeptidase 1 [Source:HGNC Symbol;Acc:HGNC:3002]
ENSG00000015475	637	BID	protein_coding	841	1002	1084	1106	1232	1377	973	894	BH3 interacting domain death agonist [Source:HGNC Symbol;Acc:HGNC:1050]
ENSG00000015479	9782	MATR3	protein_coding	6326	4458	4930	3539	5460	2746	1735	4255	matrin 3 [Source:HGNC Symbol;Acc:HGNC:6912]
ENSG00000015520	29881	NPC1L1	protein_coding	19	7	2	4	13	9	5	6	NPC1 like intracellular cholesterol transporter 1 [Source:HGNC Symbol;Acc:HGNC:7898]
ENSG00000015532	64132	XYLT2	protein_coding	157	162	281	270	121	104	114	106	xylosyltransferase 2 [Source:HGNC Symbol;Acc:HGNC:15517]
ENSG00000015568	84220	RGPD5	protein_coding	12	4	14	3	13	3	0	1	RANBP2 like and GRIP domain containing 5 [Source:HGNC Symbol;Acc:HGNC:32418]
ENSG00000015592	81551	STMN4	protein_coding	1	0	0	0	0	0	0	0	stathmin 4 [Source:HGNC Symbol;Acc:HGNC:16078]
ENSG00000015676	23386	NUDCD3	protein_coding	350	411	630	485	422	372	335	375	NudC domain containing 3 [Source:HGNC Symbol;Acc:HGNC:22208]
ENSG00000016082	3670	ISL1	protein_coding	1	0	1	0	16	14	20	23	ISL LIM homeobox 1 [Source:HGNC Symbol;Acc:HGNC:6132]
ENSG00000016391	55349	CHDH	protein_coding	1	3	4	3	4	0	0	0	choline dehydrogenase [Source:HGNC Symbol;Acc:HGNC:24288]
ENSG00000016402	53832	IL20RA	protein_coding	0	1	3	1	0	0	1	1	interleukin 20 receptor subunit alpha [Source:HGNC Symbol;Acc:HGNC:6003]
ENSG00000016490	1179	CLCA1	protein_coding	3	1	1	0	1	0	0	0	chloride channel accessory 1 [Source:HGNC Symbol;Acc:HGNC:2015]
ENSG00000016602	22802	CLCA4	protein_coding	43	21	29	7	12	5	1	20	chloride channel accessory 4 [Source:HGNC Symbol;Acc:HGNC:2018]
ENSG00000016864	55830	GLT8D1	protein_coding	316	272	304	339	327	265	194	278	glycosyltransferase 8 domain containing 1 [Source:HGNC Symbol;Acc:HGNC:24870]
ENSG00000017260	27032	ATP2C1	protein_coding	1298	977	1324	957	1970	1026	1117	2427	ATPase secretory pathway Ca2+ transporting 1 [Source:HGNC Symbol;Acc:HGNC:13211]
ENSG00000017427	3479	IGF1	protein_coding	5	1	2	2	4	3	3	8	insulin like growth factor 1 [Source:HGNC Symbol;Acc:HGNC:5464]
ENSG00000017483	92745	SLC38A5	protein_coding	605	712	693	936	904	875	674	850	solute carrier family 38 member 5 [Source:HGNC Symbol;Acc:HGNC:18070]
ENSG00000017797	10928	RALBP1	protein_coding	915	798	947	830	961	788	565	592	ralA binding protein 1 [Source:HGNC Symbol;Acc:HGNC:9841]
ENSG00000018189	22902	RUFY3	protein_coding	249	178	212	184	170	117	112	196	RUN and FYVE domain containing 3 [Source:HGNC Symbol;Acc:HGNC:30285]
ENSG00000018236	1272	CNTN1	protein_coding	4	2	5	2	4	6	7	9	contactin 1 [Source:HGNC Symbol;Acc:HGNC:2171]
ENSG00000018280	6556	SLC11A1	protein_coding	196	286	285	436	316	268	224	334	solute carrier family 11 member 1 [Source:HGNC Symbol;Acc:HGNC:10907]
ENSG00000018408	25937	WWTR1	protein_coding	128	71	118	76	218	179	125	215	WW domain containing transcription regulator 1 [Source:HGNC Symbol;Acc:HGNC:24042]
ENSG00000018510	8540	AGPS	protein_coding	941	838	1045	571	945	542	471	841	alkylglycerone phosphate synthase [Source:HGNC Symbol;Acc:HGNC:327]
ENSG00000018607	646915	ZNF806	transcribed_unprocessed_pseudogene	0	0	0	0	0	0	0	0	zinc finger protein 806 [Source:HGNC Symbol;Acc:HGNC:33228]
ENSG00000018610	63932	STEEP1	protein_coding	160	161	226	201	275	333	301	329	STING1 ER exit protein 1 [Source:HGNC Symbol;Acc:HGNC:26239]
ENSG00000018625	477	ATP1A2	protein_coding	0	0	3	1	4	0	1	1	ATPase Na+/K+ transporting subunit alpha 2 [Source:HGNC Symbol;Acc:HGNC:800]
ENSG00000018699	55622	TTC27	protein_coding	174	149	199	169	264	155	134	227	tetratricopeptide repeat domain 27 [Source:HGNC Symbol;Acc:HGNC:25986]
ENSG00000018869	147948	ZNF582	protein_coding	10	10	6	6	5	6	3	12	zinc finger protein 582 [Source:HGNC Symbol;Acc:HGNC:26421]
ENSG00000019102	23584	VSIG2	protein_coding	93	76	104	55	102	74	59	44	V-set and immunoglobulin domain containing 2 [Source:HGNC Symbol;Acc:HGNC:17149]
ENSG00000019144	23187	PHLDB1	protein_coding	707	841	951	882	835	678	604	761	pleckstrin homology like domain family B member 1 [Source:HGNC Symbol;Acc:HGNC:23697]
ENSG00000019169	8685	MARCO	protein_coding	2	6	3	5	2	1	7	1	macrophage receptor with collagenous structure [Source:HGNC Symbol;Acc:HGNC:6895]
ENSG00000019186	1591	CYP24A1	protein_coding	1	1	2	0	0	2	0	1	cytochrome P450 family 24 subfamily A member 1 [Source:HGNC Symbol;Acc:HGNC:2602]
ENSG00000019485	56981	PRDM11	protein_coding	18	21	21	17	19	15	10	13	PR/SET domain 11 [Source:HGNC Symbol;Acc:HGNC:13996]
ENSG00000019505	57586	SYT13	protein_coding	0	0	0	0	0	0	0	0	synaptotagmin 13 [Source:HGNC Symbol;Acc:HGNC:14962]
ENSG00000019549	6591	SNAI2	protein_coding	8	14	8	12	10	3	5	5	snail family transcriptional repressor 2 [Source:HGNC Symbol;Acc:HGNC:11094]
ENSG00000019582	972	CD74	protein_coding	1810	1854	1503	2174	2197	2370	1752	1860	CD74 molecule [Source:HGNC Symbol;Acc:HGNC:1697]
ENSG00000019991	3082	HGF	protein_coding	7	3	5	1	1	0	3	3	hepatocyte growth factor [Source:HGNC Symbol;Acc:HGNC:4893]
ENSG00000019995	54764	ZRANB1	protein_coding	482	354	356	266	424	248	175	295	zinc finger RANBP2-type containing 1 [Source:HGNC Symbol;Acc:HGNC:18224]
ENSG00000020129	23154	NCDN	protein_coding	393	460	583	641	467	367	397	399	neurochondrin [Source:HGNC Symbol;Acc:HGNC:17597]
ENSG00000020181	25960	ADGRA2	protein_coding	465	445	605	456	527	450	374	401	adhesion G protein-coupled receptor A2 [Source:HGNC Symbol;Acc:HGNC:17849]
ENSG00000020219		CCT8L1P	processed_pseudogene	0	0	0	0	2	3	0	3	chaperonin containing TCP1 subunit 8 like 1, pseudogene [Source:HGNC Symbol;Acc:HGNC:32153]
ENSG00000020256	55734	ZFP64	protein_coding	125	113	122	87	75	64	41	50	ZFP64 zinc finger protein [Source:HGNC Symbol;Acc:HGNC:15940]
ENSG00000020426	4331	MNAT1	protein_coding	102	84	119	125	239	217	229	326	MNAT1 component of CDK activating kinase [Source:HGNC Symbol;Acc:HGNC:7181]
ENSG00000020577	23034	SAMD4A	protein_coding	242	97	230	111	287	206	302	629	sterile alpha motif domain containing 4A [Source:HGNC Symbol;Acc:HGNC:23023]
ENSG00000020633	864	RUNX3	protein_coding	1325	1945	1323	2031	2837	2989	2018	2108	RUNX family transcription factor 3 [Source:HGNC Symbol;Acc:HGNC:10473]
ENSG00000020922	4361	MRE11	protein_coding	227	128	201	153	249	118	125	354	MRE11 homolog, double strand break repair nuclease [Source:HGNC Symbol;Acc:HGNC:7230]
ENSG00000021300	58473	PLEKHB1	protein_coding	7	0	2	3	3	4	0	0	pleckstrin homology domain containing B1 [Source:HGNC Symbol;Acc:HGNC:19079]
ENSG00000021355	1992	SERPINB1	protein_coding	313	379	325	400	720	593	591	751	serpin family B member 1 [Source:HGNC Symbol;Acc:HGNC:3311]
ENSG00000021461	64816	CYP3A43	protein_coding	1	0	0	1	0	0	0	1	cytochrome P450 family 3 subfamily A member 43 [Source:HGNC Symbol;Acc:HGNC:17450]
ENSG00000021488	11136	SLC7A9	protein_coding	1	1	0	0	0	0	1	1	solute carrier family 7 member 9 [Source:HGNC Symbol;Acc:HGNC:11067]
ENSG00000021574	6683	SPAST	protein_coding	347	232	342	211	307	132	76	194	spastin [Source:HGNC Symbol;Acc:HGNC:11233]
ENSG00000021645	9369	NRXN3	protein_coding	4	4	2	1	2	2	2	3	neurexin 3 [Source:HGNC Symbol;Acc:HGNC:8010]
ENSG00000021762	114879	OSBPL5	protein_coding	155	144	181	184	286	249	171	186	oxysterol binding protein like 5 [Source:HGNC Symbol;Acc:HGNC:16392]
ENSG00000021776	9716	AQR	protein_coding	926	663	764	440	767	326	305	802	aquarius intron-binding spliceosomal factor [Source:HGNC Symbol;Acc:HGNC:29513]
ENSG00000021826	1373	CPS1	protein_coding	4	0	0	0	3	0	0	2	carbamoyl-phosphate synthase 1 [Source:HGNC Symbol;Acc:HGNC:2323]
ENSG00000021852	732	C8B	protein_coding	0	0	0	0	0	0	0	0	complement C8 beta chain [Source:HGNC Symbol;Acc:HGNC:1353]
ENSG00000022267	2273	FHL1	protein_coding	198	127	136	103	147	144	110	107	four and a half LIM domains 1 [Source:HGNC Symbol;Acc:HGNC:3702]
ENSG00000022277	51507	RTF2	protein_coding	880	1063	1252	1348	1406	1568	1116	1127	replication termination factor 2 [Source:HGNC Symbol;Acc:HGNC:15890]
ENSG00000022355	2554	GABRA1	protein_coding	47	30	36	13	20	10	6	12	gamma-aminobutyric acid type A receptor subunit alpha1 [Source:HGNC Symbol;Acc:HGNC:4075]
ENSG00000022556	55655	NLRP2	protein_coding	23	47	56	42	38	43	30	57	NLR family pyrin domain containing 2 [Source:HGNC Symbol;Acc:HGNC:22948]
ENSG00000022567	57210	SLC45A4	protein_coding	225	222	264	184	326	313	299	316	solute carrier family 45 member 4 [Source:HGNC Symbol;Acc:HGNC:29196]
ENSG00000022840	9921	RNF10	protein_coding	1706	1679	1670	1696	2153	1944	1337	1383	ring finger protein 10 [Source:HGNC Symbol;Acc:HGNC:10055]
ENSG00000022976	55778	ZNF839	protein_coding	101	136	162	182	123	122	96	155	zinc finger protein 839 [Source:HGNC Symbol;Acc:HGNC:20345]
ENSG00000023041	64429	ZDHHC6	protein_coding	1032	883	906	721	901	726	551	694	zinc finger DHHC-type palmitoyltransferase 6 [Source:HGNC Symbol;Acc:HGNC:19160]
ENSG00000023171	57476	GRAMD1B	protein_coding	243	403	224	272	2211	1984	2283	2415	GRAM domain containing 1B [Source:HGNC Symbol;Acc:HGNC:29214]
ENSG00000023191	6050	RNH1	protein_coding	1936	2515	3454	4091	3638	3733	2509	2399	ribonuclease/angiogenin inhibitor 1 [Source:HGNC Symbol;Acc:HGNC:10074]
ENSG00000023228	4719	NDUFS1	protein_coding	1262	1332	1442	880	1263	799	741	1123	NADH:ubiquinone oxidoreductase core subunit S1 [Source:HGNC Symbol;Acc:HGNC:7707]
ENSG00000023287	9821	RB1CC1	protein_coding	1393	880	984	715	1174	679	385	1059	RB1 inducible coiled-coil 1 [Source:HGNC Symbol;Acc:HGNC:15574]
ENSG00000023318	23071	ERP44	protein_coding	1845	1542	1451	1478	1979	1361	1154	2116	endoplasmic reticulum protein 44 [Source:HGNC Symbol;Acc:HGNC:18311]
ENSG00000023330	211	ALAS1	protein_coding	3488	3171	4216	3333	3632	3306	2663	2920	5'-aminolevulinate synthase 1 [Source:HGNC Symbol;Acc:HGNC:396]
ENSG00000023445	330	BIRC3	protein_coding	215	116	146	117	689	258	186	611	baculoviral IAP repeat containing 3 [Source:HGNC Symbol;Acc:HGNC:591]
ENSG00000023516	11215	AKAP11	protein_coding	1080	625	977	469	643	228	251	967	A-kinase anchoring protein 11 [Source:HGNC Symbol;Acc:HGNC:369]
ENSG00000023572	51022	GLRX2	protein_coding	582	459	645	813	466	436	207	296	glutaredoxin 2 [Source:HGNC Symbol;Acc:HGNC:16065]
ENSG00000023608	6617	SNAPC1	protein_coding	158	137	140	135	211	126	69	112	small nuclear RNA activating complex polypeptide 1 [Source:HGNC Symbol;Acc:HGNC:11134]
ENSG00000023697	51071	DERA	protein_coding	92	103	119	84	107	111	86	113	deoxyribose-phosphate aldolase [Source:HGNC Symbol;Acc:HGNC:24269]
ENSG00000023734	11171	STRAP	protein_coding	874	898	1049	954	1191	1015	772	1012	serine/threonine kinase receptor associated protein [Source:HGNC Symbol;Acc:HGNC:30796]
ENSG00000023839	1244	ABCC2	protein_coding	68	42	36	31	37	16	12	22	ATP binding cassette subfamily C member 2 [Source:HGNC Symbol;Acc:HGNC:53]
ENSG00000023892	50619	DEF6	protein_coding	325	367	549	648	492	508	402	409	DEF6 guanine nucleotide exchange factor [Source:HGNC Symbol;Acc:HGNC:2760]
ENSG00000023902	51177	PLEKHO1	protein_coding	2549	3033	2673	3805	3287	3624	1796	2073	pleckstrin homology domain containing O1 [Source:HGNC Symbol;Acc:HGNC:24310]
ENSG00000023909	2730	GCLM	protein_coding	850	942	1158	967	1116	783	457	821	glutamate-cysteine ligase modifier subunit [Source:HGNC Symbol;Acc:HGNC:4312]
ENSG00000024048	23304	UBR2	protein_coding	2052	1501	1747	954	1340	584	541	1272	ubiquitin protein ligase E3 component n-recognin 2 [Source:HGNC Symbol;Acc:HGNC:21289]
ENSG00000024422	30846	EHD2	protein_coding	832	821	777	769	591	551	334	337	EH domain containing 2 [Source:HGNC Symbol;Acc:HGNC:3243]
ENSG00000024526	55635	DEPDC1	protein_coding	78	34	67	49	57	39	21	57	DEP domain containing 1 [Source:HGNC Symbol;Acc:HGNC:22949]
ENSG00000024862	25901	CCDC28A	protein_coding	185	167	166	185	246	198	166	248	coiled-coil domain containing 28A [Source:HGNC Symbol;Acc:HGNC:21098]
ENSG00000025039	58528	RRAGD	protein_coding	723	653	901	693	595	405	322	408	Ras related GTP binding D [Source:HGNC Symbol;Acc:HGNC:19903]
ENSG00000025156	3298	HSF2	protein_coding	405	265	255	202	283	134	77	143	heat shock transcription factor 2 [Source:HGNC Symbol;Acc:HGNC:5225]
ENSG00000025293	51230	PHF20	protein_coding	680	660	993	774	648	412	315	463	PHD finger protein 20 [Source:HGNC Symbol;Acc:HGNC:16098]
ENSG00000025423	8630	HSD17B6	protein_coding	23	20	25	11	26	13	14	11	hydroxysteroid 17-beta dehydrogenase 6 [Source:HGNC Symbol;Acc:HGNC:23316]
ENSG00000025434	10062	NR1H3	protein_coding	108	117	214	290	148	171	118	140	nuclear receptor subfamily 1 group H member 3 [Source:HGNC Symbol;Acc:HGNC:7966]
ENSG00000025708	1890	TYMP	protein_coding	757	1262	1708	3291	2805	3024	2279	2438	thymidine phosphorylase [Source:HGNC Symbol;Acc:HGNC:3148]
ENSG00000025770	29781	NCAPH2	protein_coding	382	433	586	753	647	596	482	573	non-SMC condensin II complex subunit H2 [Source:HGNC Symbol;Acc:HGNC:25071]
ENSG00000025772	10953	TOMM34	protein_coding	501	515	548	578	662	643	590	679	translocase of outer mitochondrial membrane 34 [Source:HGNC Symbol;Acc:HGNC:15746]
ENSG00000025796	11231	SEC63	protein_coding	3467	2352	3002	2593	3199	1522	1227	3069	SEC63 homolog, protein translocation regulator [Source:HGNC Symbol;Acc:HGNC:21082]
ENSG00000025800	23633	KPNA6	protein_coding	1371	1393	1332	1182	1207	1080	780	895	karyopherin subunit alpha 6 [Source:HGNC Symbol;Acc:HGNC:6399]
ENSG00000026025	7431	VIM	protein_coding	31576	34538	27627	32574	45478	46985	29564	31045	vimentin [Source:HGNC Symbol;Acc:HGNC:12692]
ENSG00000026036		RTEL1-TNFRSF6B	protein_coding	167	172	254	294	265	215	269	302	RTEL1-TNFRSF6B readthrough (NMD candidate) [Source:HGNC Symbol;Acc:HGNC:44095]
ENSG00000026103	355	FAS	protein_coding	18	12	29	15	270	152	210	491	Fas cell surface death receptor [Source:HGNC Symbol;Acc:HGNC:11920]
ENSG00000026297	8635	RNASET2	protein_coding	2432	2258	3287	3809	3548	3763	2687	2623	ribonuclease T2 [Source:HGNC Symbol;Acc:HGNC:21686]
ENSG00000026508	960	CD44	protein_coding	3109	2932	2792	2588	3802	2872	2978	4240	CD44 molecule (Indian blood group) [Source:HGNC Symbol;Acc:HGNC:1681]
ENSG00000026559	3755	KCNG1	protein_coding	104	88	143	126	162	124	102	107	potassium voltage-gated channel modifier subfamily G member 1 [Source:HGNC Symbol;Acc:HGNC:6248]
ENSG00000026652	56895	AGPAT4	protein_coding	639	650	851	704	668	407	330	481	1-acylglycerol-3-phosphate O-acyltransferase 4 [Source:HGNC Symbol;Acc:HGNC:20885]
ENSG00000026751	57823	SLAMF7	protein_coding	1304	1513	1349	1181	2321	2003	3211	4177	SLAM family member 7 [Source:HGNC Symbol;Acc:HGNC:21394]
ENSG00000026950	11119	BTN3A1	protein_coding	62	62	80	75	128	104	147	258	butyrophilin subfamily 3 member A1 [Source:HGNC Symbol;Acc:HGNC:1138]
ENSG00000027001	4285	MIPEP	protein_coding	106	97	142	143	146	140	118	127	mitochondrial intermediate peptidase [Source:HGNC Symbol;Acc:HGNC:7104]
ENSG00000027075	5583	PRKCH	protein_coding	433	332	331	214	410	236	198	206	protein kinase C eta [Source:HGNC Symbol;Acc:HGNC:9403]
ENSG00000027644	3645	INSRR	protein_coding	1	2	1	1	8	1	1	3	insulin receptor related receptor [Source:HGNC Symbol;Acc:HGNC:6093]
ENSG00000027697	3459	IFNGR1	protein_coding	3344	2618	3232	2127	2007	1081	737	1149	interferon gamma receptor 1 [Source:HGNC Symbol;Acc:HGNC:5439]
ENSG00000027847	11285	B4GALT7	protein_coding	91	99	135	188	146	153	113	155	beta-1,4-galactosyltransferase 7 [Source:HGNC Symbol;Acc:HGNC:930]
ENSG00000027869	9047	SH2D2A	protein_coding	2	21	6	30	21	34	17	13	SH2 domain containing 2A [Source:HGNC Symbol;Acc:HGNC:10821]
ENSG00000028116	7444	VRK2	protein_coding	544	521	460	429	862	452	480	1064	VRK serine/threonine kinase 2 [Source:HGNC Symbol;Acc:HGNC:12719]
ENSG00000028137	7133	TNFRSF1B	protein_coding	2546	4891	3897	5988	4697	4615	3992	4168	TNF receptor superfamily member 1B [Source:HGNC Symbol;Acc:HGNC:11917]
ENSG00000028203	55591	VEZT	protein_coding	311	190	312	191	234	104	99	279	vezatin, adherens junctions transmembrane protein [Source:HGNC Symbol;Acc:HGNC:18258]
ENSG00000028277	5452	POU2F2	protein_coding	1143	897	1000	1362	843	771	348	371	POU class 2 homeobox 2 [Source:HGNC Symbol;Acc:HGNC:9213]
ENSG00000028310	65980	BRD9	protein_coding	1182	1169	1416	1757	1124	1005	749	909	bromodomain containing 9 [Source:HGNC Symbol;Acc:HGNC:25818]
ENSG00000028528	6642	SNX1	protein_coding	1533	1414	1559	1244	1644	1369	997	1163	sorting nexin 1 [Source:HGNC Symbol;Acc:HGNC:11172]
ENSG00000028839	9519	TBPL1	protein_coding	164	156	170	153	158	107	101	161	TATA-box binding protein like 1 [Source:HGNC Symbol;Acc:HGNC:11589]
ENSG00000029153	56938	ARNTL2	protein_coding	328	298	411	231	470	215	192	407	aryl hydrocarbon receptor nuclear translocator like 2 [Source:HGNC Symbol;Acc:HGNC:18984]
ENSG00000029363	9774	BCLAF1	protein_coding	2373	1419	1923	1453	1568	773	679	2055	BCL2 associated transcription factor 1 [Source:HGNC Symbol;Acc:HGNC:16863]
ENSG00000029364	55334	SLC39A9	protein_coding	1212	1233	1393	947	1296	905	968	1306	solute carrier family 39 member 9 [Source:HGNC Symbol;Acc:HGNC:20182]
ENSG00000029534	286	ANK1	protein_coding	6	13	7	3	11	7	5	4	ankyrin 1 [Source:HGNC Symbol;Acc:HGNC:492]
ENSG00000029559	3381	IBSP	protein_coding	6	3	1	0	6	3	1	7	integrin binding sialoprotein [Source:HGNC Symbol;Acc:HGNC:5341]
ENSG00000029639	51106	TFB1M	protein_coding	124	143	171	180	126	87	88	98	transcription factor B1, mitochondrial [Source:HGNC Symbol;Acc:HGNC:17037]
ENSG00000029725	9135	RABEP1	protein_coding	733	535	689	485	642	348	295	664	rabaptin, RAB GTPase binding effector protein 1 [Source:HGNC Symbol;Acc:HGNC:17677]
ENSG00000029993	3149	HMGB3	protein_coding	226	288	300	398	938	854	601	747	high mobility group box 3 [Source:HGNC Symbol;Acc:HGNC:5004]
ENSG00000030066	23279	NUP160	protein_coding	783	609	923	447	1009	459	437	1163	nucleoporin 160 [Source:HGNC Symbol;Acc:HGNC:18017]
ENSG00000030110	578	BAK1	protein_coding	553	801	1102	1256	1096	1090	764	830	BCL2 antagonist/killer 1 [Source:HGNC Symbol;Acc:HGNC:949]
ENSG00000030304	4593	MUSK	protein_coding	3	1	0	1	1	2	2	0	muscle associated receptor tyrosine kinase [Source:HGNC Symbol;Acc:HGNC:7525]
ENSG00000030419	22807	IKZF2	protein_coding	3	0	2	2	37	22	28	91	IKAROS family zinc finger 2 [Source:HGNC Symbol;Acc:HGNC:13177]
ENSG00000030582	2896	GRN	protein_coding	4736	5464	5167	7127	6224	5841	5013	5200	granulin precursor [Source:HGNC Symbol;Acc:HGNC:4601]
ENSG00000031003	51306	FAM13B	protein_coding	1914	1224	1623	819	1137	455	293	847	family with sequence similarity 13 member B [Source:HGNC Symbol;Acc:HGNC:1335]
ENSG00000031081	57514	ARHGAP31	protein_coding	822	955	939	627	1090	849	910	1199	Rho GTPase activating protein 31 [Source:HGNC Symbol;Acc:HGNC:29216]
ENSG00000031691	55166	CENPQ	protein_coding	101	73	115	78	112	68	65	159	centromere protein Q [Source:HGNC Symbol;Acc:HGNC:21347]
ENSG00000031698	6301	SARS1	protein_coding	1979	2018	2187	2506	2271	2335	1373	1478	seryl-tRNA synthetase 1 [Source:HGNC Symbol;Acc:HGNC:10537]
ENSG00000031823	8498	RANBP3	protein_coding	582	689	713	734	606	551	413	416	RAN binding protein 3 [Source:HGNC Symbol;Acc:HGNC:9850]
ENSG00000032219	5926	ARID4A	protein_coding	601	334	407	524	422	330	92	308	AT-rich interaction domain 4A [Source:HGNC Symbol;Acc:HGNC:9885]
ENSG00000032389	7260	EIPR1	protein_coding	272	310	399	476	482	444	363	430	EARP complex and GARP complex interacting protein 1 [Source:HGNC Symbol;Acc:HGNC:12383]
ENSG00000032444	10908	PNPLA6	protein_coding	1194	1380	1642	1601	1646	1620	1249	1200	patatin like phospholipase domain containing 6 [Source:HGNC Symbol;Acc:HGNC:16268]
ENSG00000032742	8100	IFT88	protein_coding	110	85	104	95	101	56	34	90	intraflagellar transport 88 [Source:HGNC Symbol;Acc:HGNC:20606]
ENSG00000033011	56052	ALG1	protein_coding	280	296	300	400	261	296	227	246	ALG1 chitobiosyldiphosphodolichol beta-mannosyltransferase [Source:HGNC Symbol;Acc:HGNC:18294]
ENSG00000033030	55596	ZCCHC8	protein_coding	458	382	371	279	388	162	211	280	zinc finger CCHC-type containing 8 [Source:HGNC Symbol;Acc:HGNC:25265]
ENSG00000033050	10061	ABCF2	protein_coding	895	1028	1111	1176	1073	1085	869	894	ATP binding cassette subfamily F member 2 [Source:HGNC Symbol;Acc:HGNC:71]
ENSG00000033100	54480	CHPF2	protein_coding	846	1080	1464	1560	1117	962	807	782	chondroitin polymerizing factor 2 [Source:HGNC Symbol;Acc:HGNC:29270]
ENSG00000033122	57554	LRRC7	protein_coding	56	37	59	34	37	16	9	31	leucine rich repeat containing 7 [Source:HGNC Symbol;Acc:HGNC:18531]
ENSG00000033170	2530	FUT8	protein_coding	711	656	649	455	750	460	464	718	fucosyltransferase 8 [Source:HGNC Symbol;Acc:HGNC:4019]
ENSG00000033178	55236	UBA6	protein_coding	1043	676	940	641	1071	486	465	1684	ubiquitin like modifier activating enzyme 6 [Source:HGNC Symbol;Acc:HGNC:25581]
ENSG00000033327	9846	GAB2	protein_coding	649	771	787	603	889	696	838	983	GRB2 associated binding protein 2 [Source:HGNC Symbol;Acc:HGNC:14458]
ENSG00000033627	535	ATP6V0A1	protein_coding	1852	1666	1763	1847	1370	1105	909	920	ATPase H+ transporting V0 subunit a1 [Source:HGNC Symbol;Acc:HGNC:865]
ENSG00000033800	8554	PIAS1	protein_coding	1428	939	920	805	959	516	382	1020	protein inhibitor of activated STAT 1 [Source:HGNC Symbol;Acc:HGNC:2752]
ENSG00000033867	9497	SLC4A7	protein_coding	2401	1849	2139	1110	1807	825	600	1819	solute carrier family 4 member 7 [Source:HGNC Symbol;Acc:HGNC:11033]
ENSG00000034053	321	APBA2	protein_coding	375	397	426	376	524	426	317	370	amyloid beta precursor protein binding family A member 2 [Source:HGNC Symbol;Acc:HGNC:579]
ENSG00000034152	5606	MAP2K3	protein_coding	411	583	630	899	880	801	580	590	mitogen-activated protein kinase kinase 3 [Source:HGNC Symbol;Acc:HGNC:6843]
ENSG00000034239	79645	EFCAB1	protein_coding	0	0	0	0	0	0	0	0	EF-hand calcium binding domain 1 [Source:HGNC Symbol;Acc:HGNC:25678]
ENSG00000034510	9168	TMSB10	protein_coding	8499	9323	9543	15575	14138	18608	9783	10135	thymosin beta 10 [Source:HGNC Symbol;Acc:HGNC:11879]
ENSG00000034533	28990	ASTE1	protein_coding	113	99	102	108	109	95	79	121	asteroid homolog 1 [Source:HGNC Symbol;Acc:HGNC:25021]
ENSG00000034677	25897	RNF19A	protein_coding	2415	1489	1930	1219	4941	2517	3194	9235	ring finger protein 19A, RBR E3 ubiquitin protein ligase [Source:HGNC Symbol;Acc:HGNC:13432]
ENSG00000034693	8504	PEX3	protein_coding	59	63	78	58	265	174	186	417	peroxisomal biogenesis factor 3 [Source:HGNC Symbol;Acc:HGNC:8858]
ENSG00000034713	11345	GABARAPL2	protein_coding	815	767	951	906	1063	1091	741	752	GABA type A receptor associated protein like 2 [Source:HGNC Symbol;Acc:HGNC:13291]
ENSG00000034971	4653	MYOC	protein_coding	2	1	0	0	3	3	0	1	myocilin [Source:HGNC Symbol;Acc:HGNC:7610]
ENSG00000035115	26751	SH3YL1	protein_coding	306	238	336	207	227	119	102	283	SH3 and SYLF domain containing 1 [Source:HGNC Symbol;Acc:HGNC:29546]
ENSG00000035141	84908	FAM136A	protein_coding	669	687	805	744	685	731	462	461	family with sequence similarity 136 member A [Source:HGNC Symbol;Acc:HGNC:25911]
ENSG00000035403	7414	VCL	protein_coding	3474	3245	3258	1865	2591	2153	2150	2400	vinculin [Source:HGNC Symbol;Acc:HGNC:12665]
ENSG00000035499	55789	DEPDC1B	protein_coding	160	98	173	94	161	85	61	107	DEP domain containing 1B [Source:HGNC Symbol;Acc:HGNC:24902]
ENSG00000035664	23604	DAPK2	protein_coding	49	60	60	64	69	55	53	75	death associated protein kinase 2 [Source:HGNC Symbol;Acc:HGNC:2675]
ENSG00000035681	8439	NSMAF	protein_coding	3659	3551	3598	2700	2819	1800	1635	2311	neutral sphingomyelinase activation associated factor [Source:HGNC Symbol;Acc:HGNC:8017]
ENSG00000035687	159	ADSS2	protein_coding	890	862	915	625	780	505	375	627	adenylosuccinate synthase 2 [Source:HGNC Symbol;Acc:HGNC:292]
ENSG00000035720	26228	STAP1	protein_coding	27	16	34	42	120	76	157	461	signal transducing adaptor family member 1 [Source:HGNC Symbol;Acc:HGNC:24133]
ENSG00000035862	7077	TIMP2	protein_coding	2308	2348	2490	2096	2591	2457	2252	2506	TIMP metallopeptidase inhibitor 2 [Source:HGNC Symbol;Acc:HGNC:11821]
ENSG00000035928	5981	RFC1	protein_coding	630	410	620	457	671	317	285	779	replication factor C subunit 1 [Source:HGNC Symbol;Acc:HGNC:9969]
ENSG00000036054	55773	TBC1D23	protein_coding	952	676	721	497	898	492	332	854	TBC1 domain family member 23 [Source:HGNC Symbol;Acc:HGNC:25622]
ENSG00000036257	8452	CUL3	protein_coding	1529	1171	1293	877	1064	436	394	660	cullin 3 [Source:HGNC Symbol;Acc:HGNC:2553]
ENSG00000036448	9172	MYOM2	protein_coding	5	4	0	4	2	1	3	3	myomesin 2 [Source:HGNC Symbol;Acc:HGNC:7614]
ENSG00000036473	5009	OTC	protein_coding	0	0	0	0	0	0	0	0	ornithine transcarbamylase [Source:HGNC Symbol;Acc:HGNC:8512]
ENSG00000036530	10858	CYP46A1	protein_coding	10	5	3	4	7	6	4	5	cytochrome P450 family 46 subfamily A member 1 [Source:HGNC Symbol;Acc:HGNC:2641]
ENSG00000036549	26009	ZZZ3	protein_coding	767	544	704	465	531	281	190	516	zinc finger ZZ-type containing 3 [Source:HGNC Symbol;Acc:HGNC:24523]
ENSG00000036565	6570	SLC18A1	protein_coding	2	1	2	0	6	1	1	0	solute carrier family 18 member A1 [Source:HGNC Symbol;Acc:HGNC:10934]
ENSG00000036672	9099	USP2	protein_coding	1546	1257	1404	1194	535	352	156	138	ubiquitin specific peptidase 2 [Source:HGNC Symbol;Acc:HGNC:12618]
ENSG00000036828	846	CASR	protein_coding	0	0	0	0	2	0	0	0	calcium sensing receptor [Source:HGNC Symbol;Acc:HGNC:1514]
ENSG00000037042	27175	TUBG2	protein_coding	95	74	67	69	37	57	41	43	tubulin gamma 2 [Source:HGNC Symbol;Acc:HGNC:12419]
ENSG00000037241	51121	RPL26L1	protein_coding	154	203	216	253	261	303	187	214	ribosomal protein L26 like 1 [Source:HGNC Symbol;Acc:HGNC:17050]
ENSG00000037280	2324	FLT4	protein_coding	5	1	6	0	3	3	4	3	fms related receptor tyrosine kinase 4 [Source:HGNC Symbol;Acc:HGNC:3767]
ENSG00000037474	54888	NSUN2	protein_coding	2950	3067	3522	2617	4051	2920	2918	3571	NOP2/Sun RNA methyltransferase 2 [Source:HGNC Symbol;Acc:HGNC:25994]
ENSG00000037637	54455	FBXO42	protein_coding	594	503	631	502	564	489	305	311	F-box protein 42 [Source:HGNC Symbol;Acc:HGNC:29249]
ENSG00000037749	4238	MFAP3	protein_coding	456	345	469	253	289	135	172	561	microfibril associated protein 3 [Source:HGNC Symbol;Acc:HGNC:7034]
ENSG00000037757	84245	MRI1	protein_coding	249	212	255	188	159	169	109	111	methylthioribose-1-phosphate isomerase 1 [Source:HGNC Symbol;Acc:HGNC:28469]
ENSG00000037897	4234	METTL1	protein_coding	183	225	278	382	230	197	209	226	methyltransferase like 1 [Source:HGNC Symbol;Acc:HGNC:7030]
ENSG00000037965	3224	HOXC8	protein_coding	0	0	1	0	1	0	0	0	homeobox C8 [Source:HGNC Symbol;Acc:HGNC:5129]
ENSG00000038002	175	AGA	protein_coding	148	170	170	149	182	164	110	133	aspartylglucosaminidase [Source:HGNC Symbol;Acc:HGNC:318]
ENSG00000038210	55300	PI4K2B	protein_coding	647	591	960	519	828	509	500	1164	phosphatidylinositol 4-kinase type 2 beta [Source:HGNC Symbol;Acc:HGNC:18215]
ENSG00000038219	259282	BOD1L1	protein_coding	1244	683	933	934	810	484	357	1241	biorientation of chromosomes in cell division 1 like 1 [Source:HGNC Symbol;Acc:HGNC:31792]
ENSG00000038274	27430	MAT2B	protein_coding	876	808	1030	712	1433	1154	1295	1937	methionine adenosyltransferase 2B [Source:HGNC Symbol;Acc:HGNC:6905]
ENSG00000038295	7092	TLL1	protein_coding	0	0	0	0	0	0	0	0	tolloid like 1 [Source:HGNC Symbol;Acc:HGNC:11843]
ENSG00000038358	23644	EDC4	protein_coding	774	844	947	924	862	653	622	646	enhancer of mRNA decapping 4 [Source:HGNC Symbol;Acc:HGNC:17157]
ENSG00000038382	7204	TRIO	protein_coding	389	407	402	206	292	142	194	336	trio Rho guanine nucleotide exchange factor [Source:HGNC Symbol;Acc:HGNC:12303]
ENSG00000038427	1462	VCAN	protein_coding	760	299	372	150	467	220	272	1034	versican [Source:HGNC Symbol;Acc:HGNC:2464]
ENSG00000038532	23274	CLEC16A	protein_coding	387	388	432	329	452	312	293	333	C-type lectin domain containing 16A [Source:HGNC Symbol;Acc:HGNC:29013]
ENSG00000038945	4481	MSR1	protein_coding	5085	4023	4929	2742	4557	2294	2297	4969	macrophage scavenger receptor 1 [Source:HGNC Symbol;Acc:HGNC:7376]
ENSG00000039068	999	CDH1	protein_coding	6	3	5	6	9	6	3	9	cadherin 1 [Source:HGNC Symbol;Acc:HGNC:1748]
ENSG00000039123	23517	MTREX	protein_coding	1364	1037	1302	972	1094	638	498	1134	Mtr4 exosome RNA helicase [Source:HGNC Symbol;Acc:HGNC:18734]
ENSG00000039139	1767	DNAH5	protein_coding	0	0	0	1	2	0	0	1	dynein axonemal heavy chain 5 [Source:HGNC Symbol;Acc:HGNC:2950]
ENSG00000039319	9765	ZFYVE16	protein_coding	1032	701	873	511	541	289	215	667	zinc finger FYVE-type containing 16 [Source:HGNC Symbol;Acc:HGNC:20756]
ENSG00000039523	79567	RIPOR1	protein_coding	509	533	466	460	372	249	152	172	RHO family interacting cell polarization regulator 1 [Source:HGNC Symbol;Acc:HGNC:25836]
ENSG00000039537	729	C6	protein_coding	1	0	0	0	0	0	2	0	complement C6 [Source:HGNC Symbol;Acc:HGNC:1339]
ENSG00000039560	26064	RAI14	protein_coding	1851	1495	1610	1232	1100	445	378	958	retinoic acid induced 14 [Source:HGNC Symbol;Acc:HGNC:14873]
ENSG00000039600	11063	SOX30	protein_coding	5	1	1	2	3	2	1	1	SRY-box transcription factor 30 [Source:HGNC Symbol;Acc:HGNC:30635]
ENSG00000039650	11284	PNKP	protein_coding	501	547	691	1025	807	780	590	649	polynucleotide kinase 3'-phosphatase [Source:HGNC Symbol;Acc:HGNC:9154]
ENSG00000039987	54831	BEST2	protein_coding	4	5	1	1	1	1	2	0	bestrophin 2 [Source:HGNC Symbol;Acc:HGNC:17107]
ENSG00000040199	23035	PHLPP2	protein_coding	203	140	165	72	90	32	30	52	PH domain and leucine rich repeat protein phosphatase 2 [Source:HGNC Symbol;Acc:HGNC:29149]
ENSG00000040275	54908	SPDL1	protein_coding	211	167	203	161	173	80	60	167	spindle apparatus coiled-coil protein 1 [Source:HGNC Symbol;Acc:HGNC:26010]
ENSG00000040341	27067	STAU2	protein_coding	526	423	526	312	472	292	232	406	staufen double-stranded RNA binding protein 2 [Source:HGNC Symbol;Acc:HGNC:11371]
ENSG00000040487	54896	SLC66A1	protein_coding	257	317	410	539	284	263	140	125	solute carrier family 66 member 1 [Source:HGNC Symbol;Acc:HGNC:26001]
ENSG00000040531	1497	CTNS	protein_coding	469	387	404	476	387	416	294	312	cystinosin, lysosomal cystine transporter [Source:HGNC Symbol;Acc:HGNC:2518]
ENSG00000040608	65078	RTN4R	protein_coding	178	220	194	274	72	52	28	32	reticulon 4 receptor [Source:HGNC Symbol;Acc:HGNC:18601]
ENSG00000040633	79142	PHF23	protein_coding	429	453	421	450	316	308	144	166	PHD finger protein 23 [Source:HGNC Symbol;Acc:HGNC:28428]
ENSG00000040731	1008	CDH10	protein_coding	1	0	0	0	0	0	0	0	cadherin 10 [Source:HGNC Symbol;Acc:HGNC:1749]
ENSG00000040933	3631	INPP4A	protein_coding	611	399	566	287	633	354	293	443	inositol polyphosphate-4-phosphatase type I A [Source:HGNC Symbol;Acc:HGNC:6074]
ENSG00000041353	5874	RAB27B	protein_coding	61	49	65	44	63	24	38	84	RAB27B, member RAS oncogene family [Source:HGNC Symbol;Acc:HGNC:9767]
ENSG00000041357	5685	PSMA4	protein_coding	2029	2135	2442	2861	3113	2599	2275	3594	proteasome 20S subunit alpha 4 [Source:HGNC Symbol;Acc:HGNC:9533]
ENSG00000041515	23026	MYO16	protein_coding	2	2	0	0	0	0	0	0	myosin XVI [Source:HGNC Symbol;Acc:HGNC:29822]
ENSG00000041802	55341	LSG1	protein_coding	612	613	617	616	626	431	412	583	large 60S subunit nuclear export GTPase 1 [Source:HGNC Symbol;Acc:HGNC:25652]
ENSG00000041880	10039	PARP3	protein_coding	54	55	69	37	56	58	40	42	poly(ADP-ribose) polymerase family member 3 [Source:HGNC Symbol;Acc:HGNC:273]
ENSG00000041982	3371	TNC	protein_coding	11	7	12	5	28	17	14	15	tenascin C [Source:HGNC Symbol;Acc:HGNC:5318]
ENSG00000041988	90326	THAP3	protein_coding	343	385	422	621	471	481	340	333	THAP domain containing 3 [Source:HGNC Symbol;Acc:HGNC:20855]
ENSG00000042062	140876	RIPOR3	protein_coding	8	8	4	10	38	23	18	23	RIPOR family member 3 [Source:HGNC Symbol;Acc:HGNC:16168]
ENSG00000042088	55775	TDP1	protein_coding	281	324	267	277	260	232	129	156	tyrosyl-DNA phosphodiesterase 1 [Source:HGNC Symbol;Acc:HGNC:18884]
ENSG00000042286	84883	AIFM2	protein_coding	156	229	344	418	356	341	248	253	apoptosis inducing factor mitochondria associated 2 [Source:HGNC Symbol;Acc:HGNC:21411]
ENSG00000042304	56918	C2orf83	transcribed_unprocessed_pseudogene	1	0	0	2	3	1	0	1	chromosome 2 open reading frame 83 [Source:HGNC Symbol;Acc:HGNC:25344]
ENSG00000042317	55812	SPATA7	protein_coding	82	77	76	55	50	28	20	67	spermatogenesis associated 7 [Source:HGNC Symbol;Acc:HGNC:20423]
ENSG00000042429	9440	MED17	protein_coding	684	572	598	481	523	275	308	460	mediator complex subunit 17 [Source:HGNC Symbol;Acc:HGNC:2375]
ENSG00000042445	54884	RETSAT	protein_coding	168	219	253	183	237	197	188	211	retinol saturase [Source:HGNC Symbol;Acc:HGNC:25991]
ENSG00000042493	822	CAPG	protein_coding	4435	6020	8086	10991	9719	10255	7490	7753	capping actin protein, gelsolin like [Source:HGNC Symbol;Acc:HGNC:1474]
ENSG00000042753	1175	AP2S1	protein_coding	1196	1479	1779	2776	2124	2538	1365	1377	adaptor related protein complex 2 subunit sigma 1 [Source:HGNC Symbol;Acc:HGNC:565]
ENSG00000042781	7399	USH2A	protein_coding	0	2	0	3	6	0	1	3	usherin [Source:HGNC Symbol;Acc:HGNC:12601]
ENSG00000042813	11055	ZPBP	protein_coding	0	0	0	0	0	0	0	0	zona pellucida binding protein [Source:HGNC Symbol;Acc:HGNC:15662]
ENSG00000042832	7038	TG	protein_coding	107	99	113	78	72	46	51	76	thyroglobulin [Source:HGNC Symbol;Acc:HGNC:11764]
ENSG00000042980	10863	ADAM28	protein_coding	128	121	173	117	172	41	48	120	ADAM metallopeptidase domain 28 [Source:HGNC Symbol;Acc:HGNC:206]
ENSG00000043039	8538	BARX2	protein_coding	1	2	2	4	3	0	2	3	BARX homeobox 2 [Source:HGNC Symbol;Acc:HGNC:956]
ENSG00000043093	54165	DCUN1D1	protein_coding	400	266	395	284	338	198	138	271	defective in cullin neddylation 1 domain containing 1 [Source:HGNC Symbol;Acc:HGNC:18184]
ENSG00000043143	23338	JADE2	protein_coding	135	125	149	107	217	215	156	165	jade family PHD finger 2 [Source:HGNC Symbol;Acc:HGNC:22984]
ENSG00000043355	7546	ZIC2	protein_coding	471	434	277	263	526	407	207	205	Zic family member 2 [Source:HGNC Symbol;Acc:HGNC:12873]
ENSG00000043462	3937	LCP2	protein_coding	1897	1903	1789	1580	7073	6455	7605	10167	lymphocyte cytosolic protein 2 [Source:HGNC Symbol;Acc:HGNC:6529]
ENSG00000043514	54802	TRIT1	protein_coding	2431	2087	2242	3017	2026	1736	1443	2013	tRNA isopentenyltransferase 1 [Source:HGNC Symbol;Acc:HGNC:20286]
ENSG00000043591	153	ADRB1	protein_coding	167	134	137	92	241	173	123	111	adrenoceptor beta 1 [Source:HGNC Symbol;Acc:HGNC:285]
ENSG00000044012	2981	GUCA2B	protein_coding	0	0	0	0	0	0	0	0	guanylate cyclase activator 2B [Source:HGNC Symbol;Acc:HGNC:4683]
ENSG00000044090	9820	CUL7	protein_coding	392	377	500	450	457	330	323	356	cullin 7 [Source:HGNC Symbol;Acc:HGNC:21024]
ENSG00000044115	1495	CTNNA1	protein_coding	6435	7238	6423	5267	7943	6772	6395	7252	catenin alpha 1 [Source:HGNC Symbol;Acc:HGNC:2509]
ENSG00000044446	5256	PHKA2	protein_coding	104	64	107	92	115	87	88	86	phosphorylase kinase regulatory subunit alpha 2 [Source:HGNC Symbol;Acc:HGNC:8926]
ENSG00000044459	54875	CNTLN	protein_coding	159	90	121	125	150	70	62	207	centlein [Source:HGNC Symbol;Acc:HGNC:23432]
ENSG00000044524	2042	EPHA3	protein_coding	5	3	3	4	24	13	21	72	EPH receptor A3 [Source:HGNC Symbol;Acc:HGNC:3387]
ENSG00000044574	3309	HSPA5	protein_coding	10488	10475	13623	13711	17149	13890	14297	18760	heat shock protein family A (Hsp70) member 5 [Source:HGNC Symbol;Acc:HGNC:5238]
ENSG00000046604	1829	DSG2	protein_coding	37	20	37	13	23	16	7	27	desmoglein 2 [Source:HGNC Symbol;Acc:HGNC:3049]
ENSG00000046647	54960	GEMIN8	protein_coding	90	93	107	156	98	90	97	117	gem nuclear organelle associated protein 8 [Source:HGNC Symbol;Acc:HGNC:26044]
ENSG00000046651	8481	OFD1	protein_coding	330	249	238	219	389	191	177	513	OFD1 centriole and centriolar satellite protein [Source:HGNC Symbol;Acc:HGNC:2567]
ENSG00000046653	2824	GPM6B	protein_coding	81	27	50	35	48	32	23	67	glycoprotein M6B [Source:HGNC Symbol;Acc:HGNC:4461]
ENSG00000046774	51438	MAGEC2	protein_coding	1	1	0	0	0	0	1	1	MAGE family member C2 [Source:HGNC Symbol;Acc:HGNC:13574]
ENSG00000046889	80243	PREX2	protein_coding	0	0	0	0	0	1	0	1	phosphatidylinositol-3,4,5-trisphosphate dependent Rac exchange factor 2 [Source:HGNC Symbol;Acc:HGNC:22950]
ENSG00000047056	22884	WDR37	protein_coding	758	686	904	549	597	383	371	451	WD repeat domain 37 [Source:HGNC Symbol;Acc:HGNC:31406]
ENSG00000047188	64848	YTHDC2	protein_coding	432	295	446	261	440	167	196	630	YTH domain containing 2 [Source:HGNC Symbol;Acc:HGNC:24721]
ENSG00000047230	56474	CTPS2	protein_coding	59	59	83	65	85	72	63	68	CTP synthase 2 [Source:HGNC Symbol;Acc:HGNC:2520]
ENSG00000047249	51606	ATP6V1H	protein_coding	3070	3514	3972	4092	3163	2814	2028	2259	ATPase H+ transporting V1 subunit H [Source:HGNC Symbol;Acc:HGNC:18303]
ENSG00000047315	5431	POLR2B	protein_coding	2449	2131	2316	1623	2068	874	751	1533	RNA polymerase II subunit B [Source:HGNC Symbol;Acc:HGNC:9188]
ENSG00000047346	56204	FAM214A	protein_coding	286	157	205	102	239	70	44	119	family with sequence similarity 214 member A [Source:HGNC Symbol;Acc:HGNC:25609]
ENSG00000047365	116984	ARAP2	protein_coding	15	14	31	37	1328	665	807	2624	ArfGAP with RhoGAP domain, ankyrin repeat and PH domain 2 [Source:HGNC Symbol;Acc:HGNC:16924]
ENSG00000047410	7175	TPR	protein_coding	2386	1197	1452	1138	1525	612	552	2087	translocated promoter region, nuclear basket protein [Source:HGNC Symbol;Acc:HGNC:12017]
ENSG00000047457	1356	CP	protein_coding	69	36	90	98	75	25	25	54	ceruloplasmin [Source:HGNC Symbol;Acc:HGNC:2295]
ENSG00000047578	23247	KATNIP	protein_coding	274	298	284	201	270	193	197	193	katanin interacting protein [Source:HGNC Symbol;Acc:HGNC:29068]
ENSG00000047579	84062	DTNBP1	protein_coding	108	86	97	131	89	87	69	54	dystrobrevin binding protein 1 [Source:HGNC Symbol;Acc:HGNC:17328]
ENSG00000047597	7504	XK	protein_coding	370	226	345	148	276	120	101	162	X-linked Kx blood group [Source:HGNC Symbol;Acc:HGNC:12811]
ENSG00000047617	57101	ANO2	protein_coding	1	1	0	1	2	1	0	0	anoctamin 2 [Source:HGNC Symbol;Acc:HGNC:1183]
ENSG00000047621	57102	C12orf4	protein_coding	183	145	202	135	246	116	124	311	chromosome 12 open reading frame 4 [Source:HGNC Symbol;Acc:HGNC:1184]
ENSG00000047634	6322	SCML1	protein_coding	66	33	33	30	45	18	13	28	Scm polycomb group protein like 1 [Source:HGNC Symbol;Acc:HGNC:10580]
ENSG00000047644	55841	WWC3	protein_coding	160	134	171	81	145	91	95	78	WWC family member 3 [Source:HGNC Symbol;Acc:HGNC:29237]
ENSG00000047648	395	ARHGAP6	protein_coding	101	88	90	53	101	55	27	66	Rho GTPase activating protein 6 [Source:HGNC Symbol;Acc:HGNC:676]
ENSG00000047662	27146	FAM184B	protein_coding	382	254	288	198	226	133	133	179	family with sequence similarity 184 member B [Source:HGNC Symbol;Acc:HGNC:29235]
ENSG00000047849	4134	MAP4	protein_coding	1951	1961	2064	1710	1927	1377	1400	1577	microtubule associated protein 4 [Source:HGNC Symbol;Acc:HGNC:6862]
ENSG00000047932	57120	GOPC	protein_coding	1170	812	1215	793	1005	421	531	1499	golgi associated PDZ and coiled-coil motif containing [Source:HGNC Symbol;Acc:HGNC:17643]
ENSG00000047936	6098	ROS1	protein_coding	1	0	1	0	0	0	0	1	ROS proto-oncogene 1, receptor tyrosine kinase [Source:HGNC Symbol;Acc:HGNC:10261]
ENSG00000048028	57646	USP28	protein_coding	72	67	95	73	62	30	42	66	ubiquitin specific peptidase 28 [Source:HGNC Symbol;Acc:HGNC:12625]
ENSG00000048052	9734	HDAC9	protein_coding	3888	1614	2907	1207	2017	929	634	1561	histone deacetylase 9 [Source:HGNC Symbol;Acc:HGNC:14065]
ENSG00000048140	26262	TSPAN17	protein_coding	689	958	1148	1489	1135	1112	888	1087	tetraspanin 17 [Source:HGNC Symbol;Acc:HGNC:13594]
ENSG00000048162	51491	NOP16	protein_coding	722	745	761	906	706	753	428	417	NOP16 nucleolar protein [Source:HGNC Symbol;Acc:HGNC:26934]
ENSG00000048342	57545	CC2D2A	protein_coding	45	36	30	51	41	33	18	43	coiled-coil and C2 domain containing 2A [Source:HGNC Symbol;Acc:HGNC:29253]
ENSG00000048392	50484	RRM2B	protein_coding	480	387	568	320	753	413	355	1002	ribonucleotide reductase regulatory TP53 inducible subunit M2B [Source:HGNC Symbol;Acc:HGNC:17296]
ENSG00000048405	168850	ZNF800	protein_coding	1389	931	767	531	714	396	290	683	zinc finger protein 800 [Source:HGNC Symbol;Acc:HGNC:27267]
ENSG00000048462	608	TNFRSF17	protein_coding	0	2	0	0	0	0	1	1	TNF receptor superfamily member 17 [Source:HGNC Symbol;Acc:HGNC:11913]
ENSG00000048471	92017	SNX29	protein_coding	70	83	94	63	121	99	107	116	sorting nexin 29 [Source:HGNC Symbol;Acc:HGNC:30542]
ENSG00000048540	55885	LMO3	protein_coding	1	1	0	3	1	0	0	0	LIM domain only 3 [Source:HGNC Symbol;Acc:HGNC:6643]
ENSG00000048544	55173	MRPS10	protein_coding	1502	1435	1467	1251	1266	836	867	1144	mitochondrial ribosomal protein S10 [Source:HGNC Symbol;Acc:HGNC:14502]
ENSG00000048545	2978	GUCA1A	protein_coding	3	2	1	0	0	0	1	0	guanylate cyclase activator 1A [Source:HGNC Symbol;Acc:HGNC:4678]
ENSG00000048649	51773	RSF1	protein_coding	1315	688	1155	1100	1123	724	439	1515	remodeling and spacing factor 1 [Source:HGNC Symbol;Acc:HGNC:18118]
ENSG00000048707	55187	VPS13D	protein_coding	1669	1547	1495	840	2252	1199	1380	2251	vacuolar protein sorting 13 homolog D [Source:HGNC Symbol;Acc:HGNC:23595]
ENSG00000048740	10659	CELF2	protein_coding	3080	2209	2378	1688	2591	1583	1213	2203	CUGBP Elav-like family member 2 [Source:HGNC Symbol;Acc:HGNC:2550]
ENSG00000048828	23196	FAM120A	protein_coding	3029	2673	2560	1424	2541	1820	1638	2001	family with sequence similarity 120A [Source:HGNC Symbol;Acc:HGNC:13247]
ENSG00000048991	23518	R3HDM1	protein_coding	705	544	490	332	535	270	263	467	R3H domain containing 1 [Source:HGNC Symbol;Acc:HGNC:9757]
ENSG00000049089	1298	COL9A2	protein_coding	1013	1221	1860	2277	2146	2046	1834	1922	collagen type IX alpha 2 chain [Source:HGNC Symbol;Acc:HGNC:2218]
ENSG00000049130	4254	KITLG	protein_coding	486	456	519	290	942	424	310	977	KIT ligand [Source:HGNC Symbol;Acc:HGNC:6343]
ENSG00000049167	1161	ERCC8	protein_coding	194	181	197	182	157	124	119	190	ERCC excision repair 8, CSA ubiquitin ligase complex subunit [Source:HGNC Symbol;Acc:HGNC:3439]
ENSG00000049192	11174	ADAMTS6	protein_coding	14	18	12	12	49	36	62	159	ADAM metallopeptidase with thrombospondin type 1 motif 6 [Source:HGNC Symbol;Acc:HGNC:222]
ENSG00000049239	9563	H6PD	protein_coding	324	379	546	447	493	425	589	691	hexose-6-phosphate dehydrogenase/glucose 1-dehydrogenase [Source:HGNC Symbol;Acc:HGNC:4795]
ENSG00000049245	9341	VAMP3	protein_coding	1033	885	818	751	688	611	497	614	vesicle associated membrane protein 3 [Source:HGNC Symbol;Acc:HGNC:12644]
ENSG00000049246	8863	PER3	protein_coding	187	112	122	71	93	38	31	52	period circadian regulator 3 [Source:HGNC Symbol;Acc:HGNC:8847]
ENSG00000049247	10911	UTS2	protein_coding	743	569	480	485	581	489	343	373	urotensin 2 [Source:HGNC Symbol;Acc:HGNC:12636]
ENSG00000049249	3604	TNFRSF9	protein_coding	474	301	348	186	627	546	620	657	TNF receptor superfamily member 9 [Source:HGNC Symbol;Acc:HGNC:11924]
ENSG00000049283	55040	EPN3	protein_coding	2	1	2	2	0	1	1	1	epsin 3 [Source:HGNC Symbol;Acc:HGNC:18235]
ENSG00000049323	4052	LTBP1	protein_coding	75	99	85	38	89	53	76	80	latent transforming growth factor beta binding protein 1 [Source:HGNC Symbol;Acc:HGNC:6714]
ENSG00000049449	5954	RCN1	protein_coding	1034	1086	1266	1178	1363	1125	908	1128	reticulocalbin 1 [Source:HGNC Symbol;Acc:HGNC:9934]
ENSG00000049540	2006	ELN	protein_coding	0	1	0	1	1	0	0	1	elastin [Source:HGNC Symbol;Acc:HGNC:3327]
ENSG00000049541	5982	RFC2	protein_coding	184	206	230	291	249	332	198	230	replication factor C subunit 2 [Source:HGNC Symbol;Acc:HGNC:9970]
ENSG00000049618	57492	ARID1B	protein_coding	1090	1244	1003	747	1212	733	633	1096	AT-rich interaction domain 1B [Source:HGNC Symbol;Acc:HGNC:18040]
ENSG00000049656	81037	CLPTM1L	protein_coding	2632	2638	3223	3354	3589	3587	2895	3177	CLPTM1 like [Source:HGNC Symbol;Acc:HGNC:24308]
ENSG00000049759	23327	NEDD4L	protein_coding	131	118	108	81	154	108	50	59	NEDD4 like E3 ubiquitin protein ligase [Source:HGNC Symbol;Acc:HGNC:7728]
ENSG00000049768	50943	FOXP3	protein_coding	5	12	33	38	23	18	9	22	forkhead box P3 [Source:HGNC Symbol;Acc:HGNC:6106]
ENSG00000049769	89801	PPP1R3F	protein_coding	75	87	82	90	82	77	40	53	protein phosphatase 1 regulatory subunit 3F [Source:HGNC Symbol;Acc:HGNC:14944]
ENSG00000049860	3074	HEXB	protein_coding	6611	6838	6372	5893	7099	5963	5021	6582	hexosaminidase subunit beta [Source:HGNC Symbol;Acc:HGNC:4879]
ENSG00000049883	79810	PTCD2	protein_coding	165	143	220	159	96	65	62	133	pentatricopeptide repeat domain 2 [Source:HGNC Symbol;Acc:HGNC:25734]
ENSG00000050030	340533	NEXMIF	protein_coding	7	3	2	2	15	8	5	29	neurite extension and migration factor [Source:HGNC Symbol;Acc:HGNC:29433]
ENSG00000050130	51528	JKAMP	protein_coding	864	784	795	645	663	396	320	583	JNK1/MAPK8 associated membrane protein [Source:HGNC Symbol;Acc:HGNC:20184]
ENSG00000050165	27122	DKK3	protein_coding	203	106	145	253	176	106	35	105	dickkopf WNT signaling pathway inhibitor 3 [Source:HGNC Symbol;Acc:HGNC:2893]
ENSG00000050327	7984	ARHGEF5	protein_coding	10	17	20	18	12	8	9	8	Rho guanine nucleotide exchange factor 5 [Source:HGNC Symbol;Acc:HGNC:13209]
ENSG00000050344	9603	NFE2L3	protein_coding	309	136	151	129	432	186	312	647	nuclear factor, erythroid 2 like 3 [Source:HGNC Symbol;Acc:HGNC:7783]
ENSG00000050393	63933	MCUR1	protein_coding	418	391	405	368	366	362	244	260	mitochondrial calcium uniporter regulator 1 [Source:HGNC Symbol;Acc:HGNC:21097]
ENSG00000050405	51474	LIMA1	protein_coding	1154	1084	1057	607	1086	611	571	1204	LIM domain and actin binding 1 [Source:HGNC Symbol;Acc:HGNC:24636]
ENSG00000050426	25875	LETMD1	protein_coding	308	291	346	398	309	278	260	290	LETM1 domain containing 1 [Source:HGNC Symbol;Acc:HGNC:24241]
ENSG00000050438	9498	SLC4A8	protein_coding	420	514	423	361	313	151	199	311	solute carrier family 4 member 8 [Source:HGNC Symbol;Acc:HGNC:11034]
ENSG00000050555	10319	LAMC3	protein_coding	6	7	16	12	5	11	10	10	laminin subunit gamma 3 [Source:HGNC Symbol;Acc:HGNC:6494]
ENSG00000050628	5733	PTGER3	protein_coding	25	6	12	1	32	21	32	48	prostaglandin E receptor 3 [Source:HGNC Symbol;Acc:HGNC:9595]
ENSG00000050730	79931	TNIP3	protein_coding	2	3	6	1	60	30	65	118	TNFAIP3 interacting protein 3 [Source:HGNC Symbol;Acc:HGNC:19315]
ENSG00000050748	5601	MAPK9	protein_coding	1066	946	862	603	883	586	500	608	mitogen-activated protein kinase 9 [Source:HGNC Symbol;Acc:HGNC:6886]
ENSG00000050767	91522	COL23A1	protein_coding	133	177	231	255	327	275	279	279	collagen type XXIII alpha 1 chain [Source:HGNC Symbol;Acc:HGNC:22990]
ENSG00000050820	9564	BCAR1	protein_coding	416	566	589	660	1313	1235	945	1012	BCAR1 scaffold protein, Cas family member [Source:HGNC Symbol;Acc:HGNC:971]
ENSG00000051009	84067	FAM160A2	protein_coding	645	593	781	615	564	388	361	428	family with sequence similarity 160 member A2 [Source:HGNC Symbol;Acc:HGNC:25378]
ENSG00000051108	9709	HERPUD1	protein_coding	636	695	1068	1129	1691	1694	1725	1959	homocysteine inducible ER protein with ubiquitin like domain 1 [Source:HGNC Symbol;Acc:HGNC:13744]
ENSG00000051128	9454	HOMER3	protein_coding	749	879	993	1419	848	948	490	434	homer scaffold protein 3 [Source:HGNC Symbol;Acc:HGNC:17514]
ENSG00000051180	5888	RAD51	protein_coding	55	64	97	100	83	84	66	81	RAD51 recombinase [Source:HGNC Symbol;Acc:HGNC:9817]
ENSG00000051341	10721	POLQ	protein_coding	177	87	145	80	126	42	48	158	DNA polymerase theta [Source:HGNC Symbol;Acc:HGNC:9186]
ENSG00000051382	5291	PIK3CB	protein_coding	1371	1016	1080	738	793	380	249	460	phosphatidylinositol-4,5-bisphosphate 3-kinase catalytic subunit beta [Source:HGNC Symbol;Acc:HGNC:8976]
ENSG00000051523	1535	CYBA	protein_coding	2421	3700	4779	7654	5702	6324	3770	3692	cytochrome b-245 alpha chain [Source:HGNC Symbol;Acc:HGNC:2577]
ENSG00000051596	84321	THOC3	protein_coding	43	53	108	94	86	96	68	74	THO complex 3 [Source:HGNC Symbol;Acc:HGNC:19072]
ENSG00000051620	23593	HEBP2	protein_coding	518	575	446	535	549	470	307	316	heme binding protein 2 [Source:HGNC Symbol;Acc:HGNC:15716]
ENSG00000051825	10198	MPHOSPH9	protein_coding	359	198	259	181	214	94	103	248	M-phase phosphoprotein 9 [Source:HGNC Symbol;Acc:HGNC:7215]
ENSG00000052126	54477	PLEKHA5	protein_coding	37	21	15	15	36	22	17	62	pleckstrin homology domain containing A5 [Source:HGNC Symbol;Acc:HGNC:30036]
ENSG00000052344	5652	PRSS8	protein_coding	1	2	5	2	2	1	0	1	serine protease 8 [Source:HGNC Symbol;Acc:HGNC:9491]
ENSG00000052723	80143	SIKE1	protein_coding	1074	612	887	528	678	366	280	877	suppressor of IKBKE 1 [Source:HGNC Symbol;Acc:HGNC:26119]
ENSG00000052749	23223	RRP12	protein_coding	698	833	1011	1192	1080	972	686	718	ribosomal RNA processing 12 homolog [Source:HGNC Symbol;Acc:HGNC:29100]
ENSG00000052795	57600	FNIP2	protein_coding	2710	2074	2370	1494	2208	960	917	2661	folliculin interacting protein 2 [Source:HGNC Symbol;Acc:HGNC:29280]
ENSG00000052802	6307	MSMO1	protein_coding	2198	1546	2363	1601	1189	701	764	1255	methylsterol monooxygenase 1 [Source:HGNC Symbol;Acc:HGNC:10545]
ENSG00000052841	55761	TTC17	protein_coding	1432	1191	1004	788	1296	637	717	1227	tetratricopeptide repeat domain 17 [Source:HGNC Symbol;Acc:HGNC:25596]
ENSG00000052850	60529	ALX4	protein_coding	9	13	11	11	13	13	15	18	ALX homeobox 4 [Source:HGNC Symbol;Acc:HGNC:450]
ENSG00000053108	23105	FSTL4	protein_coding	4	6	1	2	0	0	1	0	follistatin like 4 [Source:HGNC Symbol;Acc:HGNC:21389]
ENSG00000053254	1112	FOXN3	protein_coding	774	621	730	424	967	578	549	805	forkhead box N3 [Source:HGNC Symbol;Acc:HGNC:1928]
ENSG00000053328	728464	METTL24	protein_coding	1	2	1	0	2	0	1	1	methyltransferase like 24 [Source:HGNC Symbol;Acc:HGNC:21566]
ENSG00000053371	8574	AKR7A2	protein_coding	378	352	435	481	478	586	369	351	aldo-keto reductase family 7 member A2 [Source:HGNC Symbol;Acc:HGNC:389]
ENSG00000053372	51154	MRTO4	protein_coding	747	928	1011	1290	794	835	518	493	MRT4 homolog, ribosome maturation factor [Source:HGNC Symbol;Acc:HGNC:18477]
ENSG00000053438	4826	NNAT	protein_coding	18	15	20	11	17	13	25	38	neuronatin [Source:HGNC Symbol;Acc:HGNC:7860]
ENSG00000053501	55850	USE1	protein_coding	163	141	197	265	216	242	150	171	unconventional SNARE in the ER 1 [Source:HGNC Symbol;Acc:HGNC:30882]
ENSG00000053524	23101	MCF2L2	protein_coding	87	74	66	84	412	210	132	305	MCF.2 cell line derived transforming sequence-like 2 [Source:HGNC Symbol;Acc:HGNC:30319]
ENSG00000053702	83714	NRIP2	protein_coding	8	5	11	12	1	4	3	7	nuclear receptor interacting protein 2 [Source:HGNC Symbol;Acc:HGNC:23078]
ENSG00000053747	3909	LAMA3	protein_coding	461	388	408	209	566	270	544	929	laminin subunit alpha 3 [Source:HGNC Symbol;Acc:HGNC:6483]
ENSG00000053770	55745	AP5M1	protein_coding	930	639	578	414	543	317	185	497	adaptor related protein complex 5 subunit mu 1 [Source:HGNC Symbol;Acc:HGNC:20192]
ENSG00000053900	29945	ANAPC4	protein_coding	461	319	484	390	404	171	187	447	anaphase promoting complex subunit 4 [Source:HGNC Symbol;Acc:HGNC:19990]
ENSG00000053918	3784	KCNQ1	protein_coding	146	146	130	135	155	162	123	103	potassium voltage-gated channel subfamily Q member 1 [Source:HGNC Symbol;Acc:HGNC:6294]
ENSG00000054116	27095	TRAPPC3	protein_coding	555	588	740	929	666	761	458	490	trafficking protein particle complex 3 [Source:HGNC Symbol;Acc:HGNC:19942]
ENSG00000054118	9967	THRAP3	protein_coding	2138	1924	2120	1617	1734	1328	1368	1855	thyroid hormone receptor associated protein 3 [Source:HGNC Symbol;Acc:HGNC:22964]
ENSG00000054148	29085	PHPT1	protein_coding	416	481	676	930	777	868	473	532	phosphohistidine phosphatase 1 [Source:HGNC Symbol;Acc:HGNC:30033]
ENSG00000054179	954	ENTPD2	protein_coding	1	0	2	0	0	1	0	2	ectonucleoside triphosphate diphosphohydrolase 2 [Source:HGNC Symbol;Acc:HGNC:3364]
ENSG00000054219	4065	LY75	protein_coding	418	244	361	149	400	145	129	354	lymphocyte antigen 75 [Source:HGNC Symbol;Acc:HGNC:6729]
ENSG00000054267	51742	ARID4B	protein_coding	2027	1366	1803	2110	3194	2138	1182	2817	AT-rich interaction domain 4B [Source:HGNC Symbol;Acc:HGNC:15550]
ENSG00000054277	23596	OPN3	protein_coding	253	278	252	213	231	203	95	115	opsin 3 [Source:HGNC Symbol;Acc:HGNC:14007]
ENSG00000054282	10806	SDCCAG8	protein_coding	691	729	565	548	1150	672	539	1014	SHH signaling and ciliogenesis regulator SDCCAG8 [Source:HGNC Symbol;Acc:HGNC:10671]
ENSG00000054356	5798	PTPRN	protein_coding	2	1	1	2	2	1	3	0	protein tyrosine phosphatase receptor type N [Source:HGNC Symbol;Acc:HGNC:9676]
ENSG00000054392	55733	HHAT	protein_coding	25	17	24	20	15	13	19	19	hedgehog acyltransferase [Source:HGNC Symbol;Acc:HGNC:18270]
ENSG00000054523	23095	KIF1B	protein_coding	1217	1009	1333	744	1106	429	407	726	kinesin family member 1B [Source:HGNC Symbol;Acc:HGNC:16636]
ENSG00000054598	2296	FOXC1	protein_coding	12	12	12	8	91	89	92	106	forkhead box C1 [Source:HGNC Symbol;Acc:HGNC:3800]
ENSG00000054611	25771	TBC1D22A	protein_coding	198	201	222	237	316	235	146	197	TBC1 domain family member 22A [Source:HGNC Symbol;Acc:HGNC:1309]
ENSG00000054654	23224	SYNE2	protein_coding	19	8	11	8	21	11	7	39	spectrin repeat containing nuclear envelope protein 2 [Source:HGNC Symbol;Acc:HGNC:17084]
ENSG00000054690	57475	PLEKHH1	protein_coding	173	149	187	144	165	143	188	247	pleckstrin homology, MyTH4 and FERM domain containing H1 [Source:HGNC Symbol;Acc:HGNC:17733]
ENSG00000054793	10079	ATP9A	protein_coding	2172	2416	2467	1400	1752	1325	1259	1669	ATPase phospholipid transporting 9A (putative) [Source:HGNC Symbol;Acc:HGNC:13540]
ENSG00000054796	23626	SPO11	protein_coding	0	0	0	0	0	0	0	0	SPO11 initiator of meiotic double stranded breaks [Source:HGNC Symbol;Acc:HGNC:11250]
ENSG00000054803	140689	CBLN4	protein_coding	0	0	0	0	0	0	0	0	cerebellin 4 precursor [Source:HGNC Symbol;Acc:HGNC:16231]
ENSG00000054938	25884	CHRDL2	protein_coding	1	3	1	1	1	0	1	0	chordin like 2 [Source:HGNC Symbol;Acc:HGNC:24168]
ENSG00000054965	23201	FAM168A	protein_coding	497	464	637	320	419	296	327	412	family with sequence similarity 168 member A [Source:HGNC Symbol;Acc:HGNC:28999]
ENSG00000054967	84957	RELT	protein_coding	581	648	827	860	779	613	273	292	RELT TNF receptor [Source:HGNC Symbol;Acc:HGNC:13764]
ENSG00000054983	2581	GALC	protein_coding	515	482	490	315	436	219	206	425	galactosylceramidase [Source:HGNC Symbol;Acc:HGNC:4115]
ENSG00000055044	51602	NOP58	protein_coding	1155	894	1242	1435	1220	843	536	1049	NOP58 ribonucleoprotein [Source:HGNC Symbol;Acc:HGNC:29926]
ENSG00000055070	26099	SZRD1	protein_coding	2291	2752	2950	2694	3481	3619	2857	3012	SUZ RNA binding domain containing 1 [Source:HGNC Symbol;Acc:HGNC:30232]
ENSG00000055118	3757	KCNH2	protein_coding	3	2	8	4	6	3	3	5	potassium voltage-gated channel subfamily H member 2 [Source:HGNC Symbol;Acc:HGNC:6251]
ENSG00000055130	8454	CUL1	protein_coding	926	759	774	602	826	364	399	657	cullin 1 [Source:HGNC Symbol;Acc:HGNC:2551]
ENSG00000055147	10827	FAM114A2	protein_coding	155	159	182	173	217	105	119	329	family with sequence similarity 114 member A2 [Source:HGNC Symbol;Acc:HGNC:1333]
ENSG00000055163	26999	CYFIP2	protein_coding	43	46	32	24	32	28	22	38	cytoplasmic FMR1 interacting protein 2 [Source:HGNC Symbol;Acc:HGNC:13760]
ENSG00000055208	23118	TAB2	protein_coding	6469	3844	3752	2226	3395	1371	791	1760	TGF-beta activated kinase 1 (MAP3K7) binding protein 2 [Source:HGNC Symbol;Acc:HGNC:17075]
ENSG00000055211	116254	GINM1	protein_coding	349	346	379	330	550	413	388	550	glycoprotein integral membrane 1 [Source:HGNC Symbol;Acc:HGNC:21074]
ENSG00000055332	5610	EIF2AK2	protein_coding	2862	2512	2856	1884	5413	2912	2903	7576	eukaryotic translation initiation factor 2 alpha kinase 2 [Source:HGNC Symbol;Acc:HGNC:9437]
ENSG00000055483	57602	USP36	protein_coding	764	785	811	809	710	551	480	484	ubiquitin specific peptidase 36 [Source:HGNC Symbol;Acc:HGNC:20062]
ENSG00000055609	58508	KMT2C	protein_coding	2262	1442	1498	856	2971	1313	1420	4394	lysine methyltransferase 2C [Source:HGNC Symbol;Acc:HGNC:13726]
ENSG00000055732	55283	MCOLN3	protein_coding	118	65	103	65	41	21	13	77	mucolipin TRP cation channel 3 [Source:HGNC Symbol;Acc:HGNC:13358]
ENSG00000055813	114800	CCDC85A	protein_coding	40	61	70	53	42	23	23	42	coiled-coil domain containing 85A [Source:HGNC Symbol;Acc:HGNC:29400]
ENSG00000055917	23369	PUM2	protein_coding	2072	1510	1645	1102	2608	1189	1308	3446	pumilio RNA binding family member 2 [Source:HGNC Symbol;Acc:HGNC:14958]
ENSG00000055950	84545	MRPL43	protein_coding	280	309	336	433	319	387	246	271	mitochondrial ribosomal protein L43 [Source:HGNC Symbol;Acc:HGNC:14517]
ENSG00000055955	3700	ITIH4	protein_coding	49	46	53	68	69	50	73	86	inter-alpha-trypsin inhibitor heavy chain 4 [Source:HGNC Symbol;Acc:HGNC:6169]
ENSG00000055957	3697	ITIH1	protein_coding	0	2	0	0	1	3	0	0	inter-alpha-trypsin inhibitor heavy chain 1 [Source:HGNC Symbol;Acc:HGNC:6166]
ENSG00000056050	54969	HPF1	protein_coding	85	80	97	90	268	152	149	284	histone PARylation factor 1 [Source:HGNC Symbol;Acc:HGNC:26051]
ENSG00000056097	51663	ZFR	protein_coding	5854	4866	4756	2543	3935	2012	1432	3420	zinc finger RNA binding protein [Source:HGNC Symbol;Acc:HGNC:17277]
ENSG00000056277	55609	ZNF280C	protein_coding	118	59	84	70	51	26	20	78	zinc finger protein 280C [Source:HGNC Symbol;Acc:HGNC:25955]
ENSG00000056291	10886	NPFFR2	protein_coding	20	16	30	14	22	12	11	15	neuropeptide FF receptor 2 [Source:HGNC Symbol;Acc:HGNC:4525]
ENSG00000056487	112885	PHF21B	protein_coding	2	0	0	1	1	0	1	0	PHD finger protein 21B [Source:HGNC Symbol;Acc:HGNC:25161]
ENSG00000056558	7185	TRAF1	protein_coding	432	572	641	649	2984	2679	3422	3737	TNF receptor associated factor 1 [Source:HGNC Symbol;Acc:HGNC:12031]
ENSG00000056586	54542	RC3H2	protein_coding	1345	691	1039	566	612	312	296	718	ring finger and CCCH-type domains 2 [Source:HGNC Symbol;Acc:HGNC:21461]
ENSG00000056736	55540	IL17RB	protein_coding	25	23	35	10	29	13	9	9	interleukin 17 receptor B [Source:HGNC Symbol;Acc:HGNC:18015]
ENSG00000056972	10758	TRAF3IP2	protein_coding	218	280	235	257	845	981	1172	1392	TRAF3 interacting protein 2 [Source:HGNC Symbol;Acc:HGNC:1343]
ENSG00000056998	8908	GYG2	protein_coding	83	82	116	102	110	70	50	44	glycogenin 2 [Source:HGNC Symbol;Acc:HGNC:4700]
ENSG00000057019	131566	DCBLD2	protein_coding	925	779	610	516	596	280	208	450	discoidin, CUB and LCCL domain containing 2 [Source:HGNC Symbol;Acc:HGNC:24627]
ENSG00000057149	6317	SERPINB3	protein_coding	3	4	9	4	0	2	1	8	serpin family B member 3 [Source:HGNC Symbol;Acc:HGNC:10569]
ENSG00000057252	6646	SOAT1	protein_coding	902	876	923	698	944	488	464	863	sterol O-acyltransferase 1 [Source:HGNC Symbol;Acc:HGNC:11177]
ENSG00000057294	5318	PKP2	protein_coding	1	4	3	3	7	5	8	13	plakophilin 2 [Source:HGNC Symbol;Acc:HGNC:9024]
ENSG00000057468	4438	MSH4	protein_coding	6	4	3	2	2	1	2	0	mutS homolog 4 [Source:HGNC Symbol;Acc:HGNC:7327]
ENSG00000057593	2155	F7	protein_coding	1	0	0	0	0	0	0	0	coagulation factor VII [Source:HGNC Symbol;Acc:HGNC:3544]
ENSG00000057608	2665	GDI2	protein_coding	10129	9189	9248	8239	9832	6784	6041	8246	GDP dissociation inhibitor 2 [Source:HGNC Symbol;Acc:HGNC:4227]
ENSG00000057657	639	PRDM1	protein_coding	640	941	805	827	2035	1102	1294	2000	PR/SET domain 1 [Source:HGNC Symbol;Acc:HGNC:9346]
ENSG00000057663	9474	ATG5	protein_coding	611	640	796	853	762	467	323	663	autophagy related 5 [Source:HGNC Symbol;Acc:HGNC:589]
ENSG00000057704	57458	TMCC3	protein_coding	7	11	11	13	125	107	133	298	transmembrane and coiled-coil domain family 3 [Source:HGNC Symbol;Acc:HGNC:29199]
ENSG00000057757	57095	PITHD1	protein_coding	361	341	398	477	401	392	238	273	PITH domain containing 1 [Source:HGNC Symbol;Acc:HGNC:25022]
ENSG00000057935	57504	MTA3	protein_coding	61	36	52	70	86	68	80	81	metastasis associated 1 family member 3 [Source:HGNC Symbol;Acc:HGNC:23784]
ENSG00000058056	8975	USP13	protein_coding	98	89	150	111	128	71	58	100	ubiquitin specific peptidase 13 [Source:HGNC Symbol;Acc:HGNC:12611]
ENSG00000058063	23200	ATP11B	protein_coding	1423	947	1083	517	1157	457	357	902	ATPase phospholipid transporting 11B (putative) [Source:HGNC Symbol;Acc:HGNC:13553]
ENSG00000058085	3918	LAMC2	protein_coding	40	18	24	24	31	28	10	44	laminin subunit gamma 2 [Source:HGNC Symbol;Acc:HGNC:6493]
ENSG00000058091	5218	CDK14	protein_coding	301	238	266	161	311	191	148	367	cyclin dependent kinase 14 [Source:HGNC Symbol;Acc:HGNC:8883]
ENSG00000058262	29927	SEC61A1	protein_coding	4797	5292	6193	5900	6374	5870	6003	6370	SEC61 translocon subunit alpha 1 [Source:HGNC Symbol;Acc:HGNC:18276]
ENSG00000058272	4659	PPP1R12A	protein_coding	1794	1084	1085	1025	1253	770	379	1169	protein phosphatase 1 regulatory subunit 12A [Source:HGNC Symbol;Acc:HGNC:7618]
ENSG00000058335	5923	RASGRF1	protein_coding	635	653	470	429	356	285	205	282	Ras protein specific guanine nucleotide releasing factor 1 [Source:HGNC Symbol;Acc:HGNC:9875]
ENSG00000058404	816	CAMK2B	protein_coding	90	75	103	166	194	188	102	129	calcium/calmodulin dependent protein kinase II beta [Source:HGNC Symbol;Acc:HGNC:1461]
ENSG00000058453	9696	CROCC	protein_coding	54	71	98	120	98	67	59	79	ciliary rootlet coiled-coil, rootletin [Source:HGNC Symbol;Acc:HGNC:21299]
ENSG00000058600	55718	POLR3E	protein_coding	443	480	548	447	392	320	243	241	RNA polymerase III subunit E [Source:HGNC Symbol;Acc:HGNC:30347]
ENSG00000058668	493	ATP2B4	protein_coding	485	470	435	217	1486	822	1381	1953	ATPase plasma membrane Ca2+ transporting 4 [Source:HGNC Symbol;Acc:HGNC:817]
ENSG00000058673	9877	ZC3H11A	protein_coding	4790	2857	3098	1594	3609	1313	1031	2925	zinc finger CCCH-type containing 11A [Source:HGNC Symbol;Acc:HGNC:29093]
ENSG00000058729	55781	RIOK2	protein_coding	422	369	559	490	348	206	221	461	RIO kinase 2 [Source:HGNC Symbol;Acc:HGNC:18999]
ENSG00000058799	54432	YIPF1	protein_coding	498	447	482	607	582	570	500	582	Yip1 domain family member 1 [Source:HGNC Symbol;Acc:HGNC:25231]
ENSG00000058804	55706	NDC1	protein_coding	899	788	872	585	819	511	404	656	NDC1 transmembrane nucleoporin [Source:HGNC Symbol;Acc:HGNC:25525]
ENSG00000058866	1608	DGKG	protein_coding	23	23	55	22	38	34	30	21	diacylglycerol kinase gamma [Source:HGNC Symbol;Acc:HGNC:2853]
ENSG00000059122	84256	FLYWCH1	protein_coding	183	250	349	437	276	214	128	150	FLYWCH-type zinc finger 1 [Source:HGNC Symbol;Acc:HGNC:25404]
ENSG00000059145	64718	UNKL	protein_coding	133	147	240	259	177	181	130	125	unk like zinc finger [Source:HGNC Symbol;Acc:HGNC:14184]
ENSG00000059377	6916	TBXAS1	protein_coding	75	93	64	97	93	93	47	54	thromboxane A synthase 1 [Source:HGNC Symbol;Acc:HGNC:11609]
ENSG00000059378	64761	PARP12	protein_coding	454	572	727	740	1452	1409	1695	2216	poly(ADP-ribose) polymerase family member 12 [Source:HGNC Symbol;Acc:HGNC:21919]
ENSG00000059573	5832	ALDH18A1	protein_coding	403	420	549	417	436	466	396	421	aldehyde dehydrogenase 18 family member A1 [Source:HGNC Symbol;Acc:HGNC:9722]
ENSG00000059588	6894	TARBP1	protein_coding	515	470	552	426	766	408	397	755	TAR (HIV-1) RNA binding protein 1 [Source:HGNC Symbol;Acc:HGNC:11568]
ENSG00000059691	5188	GATB	protein_coding	135	152	125	145	178	162	153	164	glutamyl-tRNA amidotransferase subunit B [Source:HGNC Symbol;Acc:HGNC:8849]
ENSG00000059728	4084	MXD1	protein_coding	1322	1094	996	715	4527	3397	4823	7291	MAX dimerization protein 1 [Source:HGNC Symbol;Acc:HGNC:6761]
ENSG00000059758	5128	CDK17	protein_coding	719	524	670	355	680	329	258	544	cyclin dependent kinase 17 [Source:HGNC Symbol;Acc:HGNC:8750]
ENSG00000059769	548645	DNAJC25	protein_coding	191	118	137	156	149	101	95	165	DnaJ heat shock protein family (Hsp40) member C25 [Source:HGNC Symbol;Acc:HGNC:34187]
ENSG00000059804	6515	SLC2A3	protein_coding	130	178	133	154	402	309	261	190	solute carrier family 2 member 3 [Source:HGNC Symbol;Acc:HGNC:11007]
ENSG00000059915	5662	PSD	protein_coding	31	43	69	115	73	63	29	43	pleckstrin and Sec7 domain containing [Source:HGNC Symbol;Acc:HGNC:9507]
ENSG00000060069	9150	CTDP1	protein_coding	319	400	499	534	412	358	278	303	CTD phosphatase subunit 1 [Source:HGNC Symbol;Acc:HGNC:2498]
ENSG00000060138	8531	YBX3	protein_coding	982	989	1064	1053	1553	1646	1050	1085	Y-box binding protein 3 [Source:HGNC Symbol;Acc:HGNC:2428]
ENSG00000060140	55359	STYK1	protein_coding	1	0	0	0	2	0	3	1	serine/threonine/tyrosine kinase 1 [Source:HGNC Symbol;Acc:HGNC:18889]
ENSG00000060237	65125	WNK1	protein_coding	6441	5202	5350	2428	5211	2227	2745	5400	WNK lysine deficient protein kinase 1 [Source:HGNC Symbol;Acc:HGNC:14540]
ENSG00000060303		RPS17P5	processed_pseudogene	1	0	0	1	0	0	1	0	ribosomal protein S17 pseudogene 5 [Source:HGNC Symbol;Acc:HGNC:21352]
ENSG00000060339	55749	CCAR1	protein_coding	3250	1989	2407	2938	2511	1575	745	1979	cell division cycle and apoptosis regulator 1 [Source:HGNC Symbol;Acc:HGNC:24236]
ENSG00000060491	11054	OGFR	protein_coding	688	1036	1245	1712	1881	1981	1533	1800	opioid growth factor receptor [Source:HGNC Symbol;Acc:HGNC:15768]
ENSG00000060558	2769	GNA15	protein_coding	1156	1430	1413	1847	1704	1561	876	836	G protein subunit alpha 15 [Source:HGNC Symbol;Acc:HGNC:4383]
ENSG00000060566	84699	CREB3L3	protein_coding	0	0	0	0	0	0	0	0	cAMP responsive element binding protein 3 like 3 [Source:HGNC Symbol;Acc:HGNC:18855]
ENSG00000060642	55650	PIGV	protein_coding	99	75	92	78	143	176	178	174	phosphatidylinositol glycan anchor biosynthesis class V [Source:HGNC Symbol;Acc:HGNC:26031]
ENSG00000060656	10076	PTPRU	protein_coding	9	8	8	6	6	14	12	15	protein tyrosine phosphatase receptor type U [Source:HGNC Symbol;Acc:HGNC:9683]
ENSG00000060688	9410	SNRNP40	protein_coding	453	479	536	565	416	470	383	431	small nuclear ribonucleoprotein U5 subunit 40 [Source:HGNC Symbol;Acc:HGNC:30857]
ENSG00000060709	23504	RIMBP2	protein_coding	0	0	0	0	0	0	0	0	RIMS binding protein 2 [Source:HGNC Symbol;Acc:HGNC:30339]
ENSG00000060718	1301	COL11A1	protein_coding	67	41	55	32	47	33	33	42	collagen type XI alpha 1 chain [Source:HGNC Symbol;Acc:HGNC:2186]
ENSG00000060749	79832	QSER1	protein_coding	1110	606	825	368	588	230	205	705	glutamine and serine rich 1 [Source:HGNC Symbol;Acc:HGNC:26154]
ENSG00000060762	51660	MPC1	protein_coding	1061	982	1134	1067	1177	1315	873	873	mitochondrial pyruvate carrier 1 [Source:HGNC Symbol;Acc:HGNC:21606]
ENSG00000060971	30	ACAA1	protein_coding	268	321	532	676	555	542	445	492	acetyl-CoA acyltransferase 1 [Source:HGNC Symbol;Acc:HGNC:82]
ENSG00000060982	586	BCAT1	protein_coding	3733	2634	4114	2939	3452	2023	1600	3901	branched chain amino acid transaminase 1 [Source:HGNC Symbol;Acc:HGNC:976]
ENSG00000061273	51564	HDAC7	protein_coding	181	171	259	197	162	128	66	79	histone deacetylase 7 [Source:HGNC Symbol;Acc:HGNC:14067]
ENSG00000061337	11178	LZTS1	protein_coding	39	33	64	39	70	71	100	111	leucine zipper tumor suppressor 1 [Source:HGNC Symbol;Acc:HGNC:13861]
ENSG00000061455	93166	PRDM6	protein_coding	30	23	22	11	180	111	101	202	PR/SET domain 6 [Source:HGNC Symbol;Acc:HGNC:9350]
ENSG00000061492	7478	WNT8A	protein_coding	0	0	0	0	0	0	0	0	Wnt family member 8A [Source:HGNC Symbol;Acc:HGNC:12788]
ENSG00000061656	6676	SPAG4	protein_coding	13	8	16	20	23	14	11	4	sperm associated antigen 4 [Source:HGNC Symbol;Acc:HGNC:11214]
ENSG00000061676	10787	NCKAP1	protein_coding	870	490	381	208	338	183	69	188	NCK associated protein 1 [Source:HGNC Symbol;Acc:HGNC:7666]
ENSG00000061794	60488	MRPS35	protein_coding	732	704	748	712	721	593	459	571	mitochondrial ribosomal protein S35 [Source:HGNC Symbol;Acc:HGNC:16635]
ENSG00000061918	2983	GUCY1B1	protein_coding	198	132	226	87	159	61	46	101	guanylate cyclase 1 soluble subunit beta 1 [Source:HGNC Symbol;Acc:HGNC:4687]
ENSG00000061936	6433	SFSWAP	protein_coding	734	670	628	685	587	497	369	448	splicing factor SWAP [Source:HGNC Symbol;Acc:HGNC:10790]
ENSG00000061938	10188	TNK2	protein_coding	438	560	788	888	763	642	528	562	tyrosine kinase non receptor 2 [Source:HGNC Symbol;Acc:HGNC:19297]
ENSG00000061987	23041	MON2	protein_coding	752	457	697	400	596	237	279	846	MON2 homolog, regulator of endosome-to-Golgi trafficking [Source:HGNC Symbol;Acc:HGNC:29177]
ENSG00000062038	1001	CDH3	protein_coding	7	6	21	15	6	22	7	12	cadherin 3 [Source:HGNC Symbol;Acc:HGNC:1762]
ENSG00000062096	416	ARSF	protein_coding	0	2	1	0	0	1	1	0	arylsulfatase F [Source:HGNC Symbol;Acc:HGNC:721]
ENSG00000062194	65056	GPBP1	protein_coding	1917	1270	1388	1355	4097	1874	1454	3991	GC-rich promoter binding protein 1 [Source:HGNC Symbol;Acc:HGNC:29520]
ENSG00000062282	84649	DGAT2	protein_coding	151	216	276	341	210	168	108	141	diacylglycerol O-acyltransferase 2 [Source:HGNC Symbol;Acc:HGNC:16940]
ENSG00000062370	7771	ZNF112	protein_coding	3	0	0	0	0	0	0	1	zinc finger protein 112 [Source:HGNC Symbol;Acc:HGNC:12892]
ENSG00000062485	1431	CS	protein_coding	1844	1744	1604	1379	1576	1465	1242	1340	citrate synthase [Source:HGNC Symbol;Acc:HGNC:2422]
ENSG00000062524	4058	LTK	protein_coding	1	1	6	4	4	3	4	5	leukocyte receptor tyrosine kinase [Source:HGNC Symbol;Acc:HGNC:6721]
ENSG00000062582	64951	MRPS24	protein_coding	400	453	475	742	766	848	512	470	mitochondrial ribosomal protein S24 [Source:HGNC Symbol;Acc:HGNC:14510]
ENSG00000062598	63916	ELMO2	protein_coding	1768	1714	1743	1374	1146	998	802	1005	engulfment and cell motility 2 [Source:HGNC Symbol;Acc:HGNC:17233]
ENSG00000062650	23063	WAPL	protein_coding	1883	1319	1695	967	1348	538	490	1152	WAPL cohesin release factor [Source:HGNC Symbol;Acc:HGNC:23293]
ENSG00000062716	81671	VMP1	protein_coding	1813	1848	1548	1567	2112	1680	1321	1894	vacuole membrane protein 1 [Source:HGNC Symbol;Acc:HGNC:29559]
ENSG00000062725	10513	APPBP2	protein_coding	717	590	679	467	585	291	256	454	amyloid beta precursor protein binding protein 2 [Source:HGNC Symbol;Acc:HGNC:622]
ENSG00000062822	5424	POLD1	protein_coding	305	359	479	554	578	541	417	408	DNA polymerase delta 1, catalytic subunit [Source:HGNC Symbol;Acc:HGNC:9175]
ENSG00000063015	124925	SEZ6	protein_coding	9	12	7	6	8	8	2	9	seizure related 6 homolog [Source:HGNC Symbol;Acc:HGNC:15955]
ENSG00000063046	1975	EIF4B	protein_coding	3097	3318	3296	2831	3219	2359	1617	1842	eukaryotic translation initiation factor 4B [Source:HGNC Symbol;Acc:HGNC:3285]
ENSG00000063127	28968	SLC6A16	protein_coding	13	3	4	0	2	2	3	11	solute carrier family 6 member 16 [Source:HGNC Symbol;Acc:HGNC:13622]
ENSG00000063169	29998	BICRA	protein_coding	65	91	112	126	82	67	66	80	BRD4 interacting chromatin remodeling complex associated protein [Source:HGNC Symbol;Acc:HGNC:4332]
ENSG00000063176	56848	SPHK2	protein_coding	150	192	187	218	185	161	88	104	sphingosine kinase 2 [Source:HGNC Symbol;Acc:HGNC:18859]
ENSG00000063177	6141	RPL18	protein_coding	3956	4375	5060	7733	7215	8594	4436	4404	ribosomal protein L18 [Source:HGNC Symbol;Acc:HGNC:10310]
ENSG00000063180	770	CA11	protein_coding	15	24	28	38	38	52	48	46	carbonic anhydrase 11 [Source:HGNC Symbol;Acc:HGNC:1370]
ENSG00000063241	79763	ISOC2	protein_coding	192	267	308	448	340	415	267	239	isochorismatase domain containing 2 [Source:HGNC Symbol;Acc:HGNC:26278]
ENSG00000063244	11338	U2AF2	protein_coding	2244	2486	2516	2487	2711	2436	1566	1581	U2 small nuclear RNA auxiliary factor 2 [Source:HGNC Symbol;Acc:HGNC:23156]
ENSG00000063245	29924	EPN1	protein_coding	691	862	814	1333	1063	955	640	666	epsin 1 [Source:HGNC Symbol;Acc:HGNC:21604]
ENSG00000063322	55588	MED29	protein_coding	423	426	455	387	555	484	388	341	mediator complex subunit 29 [Source:HGNC Symbol;Acc:HGNC:23074]
ENSG00000063438	57491	AHRR	protein_coding	4022	3686	3992	2954	2794	1789	1453	1738	aryl-hydrocarbon receptor repressor [Source:HGNC Symbol;Acc:HGNC:346]
ENSG00000063515	2928	GSC2	protein_coding	2	1	0	0	0	0	0	0	goosecoid homeobox 2 [Source:HGNC Symbol;Acc:HGNC:4613]
ENSG00000063587	10838	ZNF275	protein_coding	230	254	217	132	107	93	71	108	zinc finger protein 275 [Source:HGNC Symbol;Acc:HGNC:13069]
ENSG00000063601	8776	MTMR1	protein_coding	116	105	141	77	117	90	91	133	myotubularin related protein 1 [Source:HGNC Symbol;Acc:HGNC:7449]
ENSG00000063660	2817	GPC1	protein_coding	231	316	363	420	342	300	270	280	glypican 1 [Source:HGNC Symbol;Acc:HGNC:4449]
ENSG00000063761	57143	ADCK1	protein_coding	59	74	94	125	69	71	55	80	aarF domain containing kinase 1 [Source:HGNC Symbol;Acc:HGNC:19038]
ENSG00000063854	3029	HAGH	protein_coding	232	244	317	394	376	429	202	215	hydroxyacylglutathione hydrolase [Source:HGNC Symbol;Acc:HGNC:4805]
ENSG00000063978	6047	RNF4	protein_coding	982	975	962	749	724	615	503	538	ring finger protein 4 [Source:HGNC Symbol;Acc:HGNC:10067]
ENSG00000064012	841	CASP8	protein_coding	472	423	463	414	1005	831	756	1311	caspase 8 [Source:HGNC Symbol;Acc:HGNC:1509]
ENSG00000064042	22998	LIMCH1	protein_coding	14	3	14	8	6	6	5	9	LIM and calponin homology domains 1 [Source:HGNC Symbol;Acc:HGNC:29191]
ENSG00000064102	55726	INTS13	protein_coding	433	322	379	330	388	235	161	286	integrator complex subunit 13 [Source:HGNC Symbol;Acc:HGNC:20174]
ENSG00000064115	51768	TM7SF3	protein_coding	629	595	694	495	678	569	521	519	transmembrane 7 superfamily member 3 [Source:HGNC Symbol;Acc:HGNC:23049]
ENSG00000064195	1747	DLX3	protein_coding	599	437	499	322	145	100	48	32	distal-less homeobox 3 [Source:HGNC Symbol;Acc:HGNC:2916]
ENSG00000064199	53340	SPA17	protein_coding	228	240	223	167	247	234	156	206	sperm autoantigenic protein 17 [Source:HGNC Symbol;Acc:HGNC:11210]
ENSG00000064201	10077	TSPAN32	protein_coding	96	108	140	144	111	116	104	99	tetraspanin 32 [Source:HGNC Symbol;Acc:HGNC:13410]
ENSG00000064205	8839	CCN5	protein_coding	1	0	0	0	0	0	0	0	cellular communication network factor 5 [Source:HGNC Symbol;Acc:HGNC:12770]
ENSG00000064218	58524	DMRT3	protein_coding	46	49	31	32	40	45	18	21	doublesex and mab-3 related transcription factor 3 [Source:HGNC Symbol;Acc:HGNC:13909]
ENSG00000064225	10402	ST3GAL6	protein_coding	698	769	650	683	368	238	127	218	ST3 beta-galactoside alpha-2,3-sialyltransferase 6 [Source:HGNC Symbol;Acc:HGNC:18080]
ENSG00000064270	9914	ATP2C2	protein_coding	7	3	5	6	1	0	0	1	ATPase secretory pathway Ca2+ transporting 2 [Source:HGNC Symbol;Acc:HGNC:29103]
ENSG00000064300	4804	NGFR	protein_coding	23	18	44	24	39	24	18	20	nerve growth factor receptor [Source:HGNC Symbol;Acc:HGNC:7809]
ENSG00000064309	50937	CDON	protein_coding	157	112	181	79	68	41	43	64	cell adhesion associated, oncogene regulated [Source:HGNC Symbol;Acc:HGNC:17104]
ENSG00000064313	6873	TAF2	protein_coding	1133	711	870	522	966	411	405	1068	TATA-box binding protein associated factor 2 [Source:HGNC Symbol;Acc:HGNC:11536]
ENSG00000064393	28996	HIPK2	protein_coding	2803	3054	2298	1395	1770	891	750	1238	homeodomain interacting protein kinase 2 [Source:HGNC Symbol;Acc:HGNC:14402]
ENSG00000064419	23534	TNPO3	protein_coding	1186	1109	1199	1039	1046	679	635	775	transportin 3 [Source:HGNC Symbol;Acc:HGNC:17103]
ENSG00000064489		BORCS8-MEF2B	protein_coding	163	141	158	249	196	220	124	120	BORCS8-MEF2B readthrough [Source:HGNC Symbol;Acc:HGNC:39979]
ENSG00000064490	8625	RFXANK	protein_coding	621	651	799	1243	1098	1207	629	623	regulatory factor X associated ankyrin containing protein [Source:HGNC Symbol;Acc:HGNC:9987]
ENSG00000064545	54929	TMEM161A	protein_coding	149	156	236	319	272	270	168	204	transmembrane protein 161A [Source:HGNC Symbol;Acc:HGNC:26020]
ENSG00000064547	9170	LPAR2	protein_coding	322	235	305	430	396	237	186	225	lysophosphatidic acid receptor 2 [Source:HGNC Symbol;Acc:HGNC:3168]
ENSG00000064601	5476	CTSA	protein_coding	5080	5271	4843	5629	5459	5147	3943	4443	cathepsin A [Source:HGNC Symbol;Acc:HGNC:9251]
ENSG00000064607	10147	SUGP2	protein_coding	1789	1456	1722	1489	1310	808	824	1047	SURP and G-patch domain containing 2 [Source:HGNC Symbol;Acc:HGNC:18641]
ENSG00000064651	6558	SLC12A2	protein_coding	359	267	355	213	393	163	110	300	solute carrier family 12 member 2 [Source:HGNC Symbol;Acc:HGNC:10911]
ENSG00000064652	28966	SNX24	protein_coding	299	260	293	271	262	237	209	279	sorting nexin 24 [Source:HGNC Symbol;Acc:HGNC:21533]
ENSG00000064655	2139	EYA2	protein_coding	5	4	4	6	4	4	4	6	EYA transcriptional coactivator and phosphatase 2 [Source:HGNC Symbol;Acc:HGNC:3520]
ENSG00000064666	1265	CNN2	protein_coding	1359	1448	1476	1638	1483	1541	1235	1245	calponin 2 [Source:HGNC Symbol;Acc:HGNC:2156]
ENSG00000064687	10347	ABCA7	protein_coding	74	77	92	102	84	82	78	85	ATP binding cassette subfamily A member 7 [Source:HGNC Symbol;Acc:HGNC:37]
ENSG00000064692	9627	SNCAIP	protein_coding	11	4	8	3	8	0	2	7	synuclein alpha interacting protein [Source:HGNC Symbol;Acc:HGNC:11139]
ENSG00000064703	11218	DDX20	protein_coding	470	439	466	310	234	129	125	235	DEAD-box helicase 20 [Source:HGNC Symbol;Acc:HGNC:2743]
ENSG00000064726	53339	BTBD1	protein_coding	1337	1123	1255	797	1237	828	656	929	BTB domain containing 1 [Source:HGNC Symbol;Acc:HGNC:1120]
ENSG00000064763	55711	FAR2	protein_coding	1197	832	1195	740	1147	651	463	887	fatty acyl-CoA reductase 2 [Source:HGNC Symbol;Acc:HGNC:25531]
ENSG00000064787	8537	BCAS1	protein_coding	15	12	10	5	12	8	9	8	brain enriched myelin associated protein 1 [Source:HGNC Symbol;Acc:HGNC:974]
ENSG00000064835	5449	POU1F1	protein_coding	0	0	0	0	0	1	0	1	POU class 1 homeobox 1 [Source:HGNC Symbol;Acc:HGNC:9210]
ENSG00000064886	1117	CHI3L2	protein_coding	3	3	2	1	8	0	2	7	chitinase 3 like 2 [Source:HGNC Symbol;Acc:HGNC:1933]
ENSG00000064932	22904	SBNO2	protein_coding	1002	1216	1386	1315	1685	1476	1279	1249	strawberry notch homolog 2 [Source:HGNC Symbol;Acc:HGNC:29158]
ENSG00000064933	5378	PMS1	protein_coding	224	167	219	173	205	112	91	228	PMS1 homolog 1, mismatch repair system component [Source:HGNC Symbol;Acc:HGNC:9121]
ENSG00000064961	10362	HMG20B	protein_coding	553	701	853	1076	926	985	641	640	high mobility group 20B [Source:HGNC Symbol;Acc:HGNC:5002]
ENSG00000064989	10203	CALCRL	protein_coding	0	2	0	0	0	0	0	0	calcitonin receptor like receptor [Source:HGNC Symbol;Acc:HGNC:16709]
ENSG00000064995	6882	TAF11	protein_coding	551	645	771	805	1270	1373	1477	1691	TATA-box binding protein associated factor 11 [Source:HGNC Symbol;Acc:HGNC:11544]
ENSG00000064999	23294	ANKS1A	protein_coding	867	861	1002	672	2573	2177	3157	3744	ankyrin repeat and sterile alpha motif domain containing 1A [Source:HGNC Symbol;Acc:HGNC:20961]
ENSG00000065000	8943	AP3D1	protein_coding	4321	4193	4219	4691	4508	4076	3099	3128	adaptor related protein complex 3 subunit delta 1 [Source:HGNC Symbol;Acc:HGNC:568]
ENSG00000065029	7629	ZNF76	protein_coding	457	519	513	508	580	482	390	472	zinc finger protein 76 [Source:HGNC Symbol;Acc:HGNC:13149]
ENSG00000065054	9351	SLC9A3R2	protein_coding	68	70	93	95	90	78	29	24	SLC9A3 regulator 2 [Source:HGNC Symbol;Acc:HGNC:11076]
ENSG00000065057	4913	NTHL1	protein_coding	50	66	85	122	117	85	36	55	nth like DNA glycosylase 1 [Source:HGNC Symbol;Acc:HGNC:8028]
ENSG00000065060	54887	UHRF1BP1	protein_coding	951	821	1086	561	1561	979	1797	2677	UHRF1 binding protein 1 [Source:HGNC Symbol;Acc:HGNC:21216]
ENSG00000065135	2773	GNAI3	protein_coding	1970	1985	2471	1967	2445	1410	1167	2150	G protein subunit alpha i3 [Source:HGNC Symbol;Acc:HGNC:4387]
ENSG00000065150	3843	IPO5	protein_coding	1862	1438	1719	1119	1627	950	802	1314	importin 5 [Source:HGNC Symbol;Acc:HGNC:6402]
ENSG00000065154	4942	OAT	protein_coding	888	1004	1014	768	955	735	531	723	ornithine aminotransferase [Source:HGNC Symbol;Acc:HGNC:8091]
ENSG00000065183	10885	WDR3	protein_coding	741	669	963	597	661	298	324	588	WD repeat domain 3 [Source:HGNC Symbol;Acc:HGNC:12755]
ENSG00000065243	5586	PKN2	protein_coding	509	269	392	173	337	162	170	596	protein kinase N2 [Source:HGNC Symbol;Acc:HGNC:9406]
ENSG00000065268	57418	WDR18	protein_coding	182	207	283	374	314	349	249	254	WD repeat domain 18 [Source:HGNC Symbol;Acc:HGNC:17956]
ENSG00000065308	9697	TRAM2	protein_coding	1053	831	1038	654	701	416	367	407	translocation associated membrane protein 2 [Source:HGNC Symbol;Acc:HGNC:16855]
ENSG00000065320	9423	NTN1	protein_coding	18	20	19	17	20	29	17	5	netrin 1 [Source:HGNC Symbol;Acc:HGNC:8029]
ENSG00000065325	9340	GLP2R	protein_coding	3	0	0	2	6	1	4	0	glucagon like peptide 2 receptor [Source:HGNC Symbol;Acc:HGNC:4325]
ENSG00000065328	55388	MCM10	protein_coding	130	85	185	114	88	53	62	124	minichromosome maintenance 10 replication initiation factor [Source:HGNC Symbol;Acc:HGNC:18043]
ENSG00000065357	1606	DGKA	protein_coding	105	99	107	117	115	133	82	96	diacylglycerol kinase alpha [Source:HGNC Symbol;Acc:HGNC:2849]
ENSG00000065361	2065	ERBB3	protein_coding	7	6	6	5	8	7	4	6	erb-b2 receptor tyrosine kinase 3 [Source:HGNC Symbol;Acc:HGNC:3431]
ENSG00000065371	54763	ROPN1	protein_coding	0	0	0	0	0	0	0	0	rhophilin associated tail protein 1 [Source:HGNC Symbol;Acc:HGNC:17692]
ENSG00000065413	91526	ANKRD44	protein_coding	766	545	689	374	787	375	339	677	ankyrin repeat domain 44 [Source:HGNC Symbol;Acc:HGNC:25259]
ENSG00000065427	3735	KARS1	protein_coding	1935	2089	2202	2351	2952	3003	2930	3399	lysyl-tRNA synthetase 1 [Source:HGNC Symbol;Acc:HGNC:6215]
ENSG00000065457	23536	ADAT1	protein_coding	242	236	265	198	270	218	245	269	adenosine deaminase tRNA specific 1 [Source:HGNC Symbol;Acc:HGNC:228]
ENSG00000065485	10954	PDIA5	protein_coding	313	313	353	305	355	284	321	358	protein disulfide isomerase family A member 5 [Source:HGNC Symbol;Acc:HGNC:24811]
ENSG00000065491	55633	TBC1D22B	protein_coding	363	315	365	290	424	352	234	280	TBC1 domain family member 22B [Source:HGNC Symbol;Acc:HGNC:21602]
ENSG00000065518	4710	NDUFB4	protein_coding	1372	1456	1185	1134	1495	1893	1063	1163	NADH:ubiquinone oxidoreductase subunit B4 [Source:HGNC Symbol;Acc:HGNC:7699]
ENSG00000065526	23013	SPEN	protein_coding	2613	1998	1475	807	1884	720	703	1157	spen family transcriptional repressor [Source:HGNC Symbol;Acc:HGNC:17575]
ENSG00000065534	4638	MYLK	protein_coding	650	622	608	338	573	371	336	436	myosin light chain kinase [Source:HGNC Symbol;Acc:HGNC:7590]
ENSG00000065548	55854	ZC3H15	protein_coding	1620	1386	1429	1769	1685	1255	703	1453	zinc finger CCCH-type containing 15 [Source:HGNC Symbol;Acc:HGNC:29528]
ENSG00000065559	6416	MAP2K4	protein_coding	194	131	166	128	163	73	76	117	mitogen-activated protein kinase kinase 4 [Source:HGNC Symbol;Acc:HGNC:6844]
ENSG00000065600	55248	PACC1	protein_coding	362	381	398	394	472	442	362	384	proton activated chloride channel 1 [Source:HGNC Symbol;Acc:HGNC:25593]
ENSG00000065609	9892	SNAP91	protein_coding	15	25	14	11	17	12	13	9	synaptosome associated protein 91 [Source:HGNC Symbol;Acc:HGNC:14986]
ENSG00000065613	9748	SLK	protein_coding	1838	1161	1430	838	1224	644	438	1182	STE20 like kinase [Source:HGNC Symbol;Acc:HGNC:11088]
ENSG00000065615	51167	CYB5R4	protein_coding	995	969	954	737	1110	679	461	968	cytochrome b5 reductase 4 [Source:HGNC Symbol;Acc:HGNC:20147]
ENSG00000065618	1308	COL17A1	protein_coding	12	15	48	16	4	29	14	49	collagen type XVII alpha 1 chain [Source:HGNC Symbol;Acc:HGNC:2194]
ENSG00000065621	119391	GSTO2	protein_coding	26	20	11	7	39	10	11	11	glutathione S-transferase omega 2 [Source:HGNC Symbol;Acc:HGNC:23064]
ENSG00000065665	55176	SEC61A2	protein_coding	489	433	334	411	345	322	177	240	SEC61 translocon subunit alpha 2 [Source:HGNC Symbol;Acc:HGNC:17702]
ENSG00000065675	5588	PRKCQ	protein_coding	37	30	30	26	44	50	48	59	protein kinase C theta [Source:HGNC Symbol;Acc:HGNC:9410]
ENSG00000065717	7089	TLE2	protein_coding	7	11	8	15	9	9	3	5	TLE family member 2, transcriptional corepressor [Source:HGNC Symbol;Acc:HGNC:11838]
ENSG00000065802	51665	ASB1	protein_coding	533	543	758	662	373	326	224	227	ankyrin repeat and SOCS box containing 1 [Source:HGNC Symbol;Acc:HGNC:16011]
ENSG00000065809	83641	FAM107B	protein_coding	1780	1887	1738	1494	5302	3423	3811	5997	family with sequence similarity 107 member B [Source:HGNC Symbol;Acc:HGNC:23726]
ENSG00000065833	4199	ME1	protein_coding	926	888	783	692	726	542	353	584	malic enzyme 1 [Source:HGNC Symbol;Acc:HGNC:6983]
ENSG00000065882	23216	TBC1D1	protein_coding	1830	1549	1666	1294	1911	1612	1260	1435	TBC1 domain family member 1 [Source:HGNC Symbol;Acc:HGNC:11578]
ENSG00000065883	8621	CDK13	protein_coding	1225	1002	966	583	1233	809	623	1057	cyclin dependent kinase 13 [Source:HGNC Symbol;Acc:HGNC:1733]
ENSG00000065911	10797	MTHFD2	protein_coding	2620	2767	3580	2606	5060	3743	3426	4131	methylenetetrahydrofolate dehydrogenase (NADP+ dependent) 2, methenyltetrahydrofolate cyclohydrolase [Source:HGNC Symbol;Acc:HGNC:7434]
ENSG00000065923	84679	SLC9A7	protein_coding	1085	1059	1014	1059	1152	811	689	911	solute carrier family 9 member A7 [Source:HGNC Symbol;Acc:HGNC:17123]
ENSG00000065970	55810	FOXJ2	protein_coding	138	141	137	79	90	81	62	67	forkhead box J2 [Source:HGNC Symbol;Acc:HGNC:24818]
ENSG00000065978	4904	YBX1	protein_coding	77247	75813	79980	73947	85406	94452	59457	60838	Y-box binding protein 1 [Source:HGNC Symbol;Acc:HGNC:8014]
ENSG00000065989	5141	PDE4A	protein_coding	265	402	270	411	443	339	210	202	phosphodiesterase 4A [Source:HGNC Symbol;Acc:HGNC:8780]
ENSG00000066027	5525	PPP2R5A	protein_coding	946	844	907	641	872	575	404	514	protein phosphatase 2 regulatory subunit B'alpha [Source:HGNC Symbol;Acc:HGNC:9309]
ENSG00000066032	1496	CTNNA2	protein_coding	1	0	1	0	3	1	2	2	catenin alpha 2 [Source:HGNC Symbol;Acc:HGNC:2510]
ENSG00000066044	1994	ELAVL1	protein_coding	1144	933	1174	1088	952	992	594	606	ELAV like RNA binding protein 1 [Source:HGNC Symbol;Acc:HGNC:3312]
ENSG00000066056	7075	TIE1	protein_coding	58	73	78	78	88	79	64	67	tyrosine kinase with immunoglobulin like and EGF like domains 1 [Source:HGNC Symbol;Acc:HGNC:11809]
ENSG00000066084	57609	DIP2B	protein_coding	871	601	697	270	1206	597	622	1168	disco interacting protein 2 homolog B [Source:HGNC Symbol;Acc:HGNC:29284]
ENSG00000066117	6602	SMARCD1	protein_coding	561	490	439	412	441	429	260	332	SWI/SNF related, matrix associated, actin dependent regulator of chromatin, subfamily d, member 1 [Source:HGNC Symbol;Acc:HGNC:11106]
ENSG00000066135	9682	KDM4A	protein_coding	3005	3122	3614	2569	2829	2485	2173	2357	lysine demethylase 4A [Source:HGNC Symbol;Acc:HGNC:22978]
ENSG00000066136	4802	NFYC	protein_coding	11216	10687	11584	10676	10469	10081	8781	10964	nuclear transcription factor Y subunit gamma [Source:HGNC Symbol;Acc:HGNC:7806]
ENSG00000066185	84217	ZMYND12	protein_coding	18	11	22	11	15	17	15	21	zinc finger MYND-type containing 12 [Source:HGNC Symbol;Acc:HGNC:21192]
ENSG00000066230	6550	SLC9A3	protein_coding	420	359	431	468	282	211	153	195	solute carrier family 9 member A3 [Source:HGNC Symbol;Acc:HGNC:11073]
ENSG00000066248	25791	NGEF	protein_coding	128	107	140	110	171	122	92	74	neuronal guanine nucleotide exchange factor [Source:HGNC Symbol;Acc:HGNC:7807]
ENSG00000066279	259266	ASPM	protein_coding	243	105	194	69	130	62	57	187	assembly factor for spindle microtubules [Source:HGNC Symbol;Acc:HGNC:19048]
ENSG00000066294	8832	CD84	protein_coding	576	393	414	243	541	242	183	410	CD84 molecule [Source:HGNC Symbol;Acc:HGNC:1704]
ENSG00000066322	64834	ELOVL1	protein_coding	3332	3395	3652	4074	2992	2818	1853	1972	ELOVL fatty acid elongase 1 [Source:HGNC Symbol;Acc:HGNC:14418]
ENSG00000066336	6688	SPI1	protein_coding	3217	3903	3989	5665	3725	3767	2286	2210	Spi-1 proto-oncogene [Source:HGNC Symbol;Acc:HGNC:11241]
ENSG00000066379	30834	POLR1H	protein_coding	35	37	69	101	55	69	47	46	RNA polymerase I subunit H [Source:HGNC Symbol;Acc:HGNC:13182]
ENSG00000066382	744	MPPED2	protein_coding	12	7	9	4	13	8	3	6	metallophosphoesterase domain containing 2 [Source:HGNC Symbol;Acc:HGNC:1180]
ENSG00000066405	51208	CLDN18	protein_coding	3	5	3	2	1	2	0	1	claudin 18 [Source:HGNC Symbol;Acc:HGNC:2039]
ENSG00000066422	27107	ZBTB11	protein_coding	1086	628	856	440	902	350	272	709	zinc finger and BTB domain containing 11 [Source:HGNC Symbol;Acc:HGNC:16740]
ENSG00000066427	4287	ATXN3	protein_coding	299	225	304	234	276	170	121	311	ataxin 3 [Source:HGNC Symbol;Acc:HGNC:7106]
ENSG00000066455	9950	GOLGA5	protein_coding	837	661	792	573	721	377	316	706	golgin A5 [Source:HGNC Symbol;Acc:HGNC:4428]
ENSG00000066468	2263	FGFR2	protein_coding	4	2	4	2	1	1	2	2	fibroblast growth factor receptor 2 [Source:HGNC Symbol;Acc:HGNC:3689]
ENSG00000066557	55631	LRRC40	protein_coding	338	226	257	121	273	138	110	239	leucine rich repeat containing 40 [Source:HGNC Symbol;Acc:HGNC:26004]
ENSG00000066583	51015	ISOC1	protein_coding	274	283	393	276	387	453	476	487	isochorismatase domain containing 1 [Source:HGNC Symbol;Acc:HGNC:24254]
ENSG00000066629	2009	EML1	protein_coding	14	17	30	10	19	8	7	9	EMAP like 1 [Source:HGNC Symbol;Acc:HGNC:3330]
ENSG00000066651	60487	TRMT11	protein_coding	116	111	142	96	134	71	72	148	tRNA methyltransferase 11 homolog [Source:HGNC Symbol;Acc:HGNC:21080]
ENSG00000066654	55623	THUMPD1	protein_coding	597	385	555	421	393	185	169	568	THUMP domain containing 1 [Source:HGNC Symbol;Acc:HGNC:23807]
ENSG00000066697	91283	MSANTD3	protein_coding	458	523	454	457	415	387	264	356	Myb/SANT DNA binding domain containing 3 [Source:HGNC Symbol;Acc:HGNC:23370]
ENSG00000066735	26153	KIF26A	protein_coding	12	16	22	24	4	9	7	7	kinesin family member 26A [Source:HGNC Symbol;Acc:HGNC:20226]
ENSG00000066739	55102	ATG2B	protein_coding	513	324	400	183	366	128	127	339	autophagy related 2B [Source:HGNC Symbol;Acc:HGNC:20187]
ENSG00000066777	10565	ARFGEF1	protein_coding	1849	1124	1533	842	1487	576	488	1339	ADP ribosylation factor guanine nucleotide exchange factor 1 [Source:HGNC Symbol;Acc:HGNC:15772]
ENSG00000066813	348158	ACSM2B	protein_coding	0	0	0	0	1	0	0	0	acyl-CoA synthetase medium chain family member 2B [Source:HGNC Symbol;Acc:HGNC:30931]
ENSG00000066827	57623	ZFAT	protein_coding	279	296	255	196	184	175	179	177	zinc finger and AT-hook domain containing [Source:HGNC Symbol;Acc:HGNC:19899]
ENSG00000066855	9650	MTFR1	protein_coding	445	408	567	365	516	306	253	460	mitochondrial fission regulator 1 [Source:HGNC Symbol;Acc:HGNC:29510]
ENSG00000066923	10734	STAG3	protein_coding	47	41	41	24	43	35	41	55	stromal antigen 3 [Source:HGNC Symbol;Acc:HGNC:11356]
ENSG00000066926	2235	FECH	protein_coding	196	195	285	200	231	164	216	255	ferrochelatase [Source:HGNC Symbol;Acc:HGNC:3647]
ENSG00000066933	4649	MYO9A	protein_coding	461	245	492	258	351	118	127	330	myosin IXA [Source:HGNC Symbol;Acc:HGNC:7608]
ENSG00000067048	8653	DDX3Y	protein_coding	2431	1659	1928	1318	2540	953	745	2322	DEAD-box helicase 3 Y-linked [Source:HGNC Symbol;Acc:HGNC:2699]
ENSG00000067057	5214	PFKP	protein_coding	2668	2542	3263	2717	3949	3632	3111	3249	phosphofructokinase, platelet [Source:HGNC Symbol;Acc:HGNC:8878]
ENSG00000067064	3422	IDI1	protein_coding	1738	1508	2196	1433	2091	1339	1185	2062	isopentenyl-diphosphate delta isomerase 1 [Source:HGNC Symbol;Acc:HGNC:5387]
ENSG00000067066	6672	SP100	protein_coding	2457	1492	1802	1731	3375	1818	1369	4320	SP100 nuclear antigen [Source:HGNC Symbol;Acc:HGNC:11206]
ENSG00000067082	1316	KLF6	protein_coding	3843	3484	4530	3285	5747	3625	2949	3933	Kruppel like factor 6 [Source:HGNC Symbol;Acc:HGNC:2235]
ENSG00000067113	8611	PLPP1	protein_coding	320	219	335	279	268	233	199	264	phospholipid phosphatase 1 [Source:HGNC Symbol;Acc:HGNC:9228]
ENSG00000067141	4756	NEO1	protein_coding	41	36	35	25	98	63	144	195	neogenin 1 [Source:HGNC Symbol;Acc:HGNC:7754]
ENSG00000067167	23471	TRAM1	protein_coding	5069	4179	4234	2472	4491	2856	2369	4409	translocation associated membrane protein 1 [Source:HGNC Symbol;Acc:HGNC:20568]
ENSG00000067177	5255	PHKA1	protein_coding	23	22	17	24	38	16	14	29	phosphorylase kinase regulatory subunit alpha 1 [Source:HGNC Symbol;Acc:HGNC:8925]
ENSG00000067182	7132	TNFRSF1A	protein_coding	849	922	874	969	901	948	674	662	TNF receptor superfamily member 1A [Source:HGNC Symbol;Acc:HGNC:11916]
ENSG00000067191	782	CACNB1	protein_coding	28	24	27	24	16	15	10	8	calcium voltage-gated channel auxiliary subunit beta 1 [Source:HGNC Symbol;Acc:HGNC:1401]
ENSG00000067208	7813	EVI5	protein_coding	350	205	358	202	309	119	79	280	ecotropic viral integration site 5 [Source:HGNC Symbol;Acc:HGNC:3501]
ENSG00000067221	9399	STOML1	protein_coding	14	19	54	57	45	56	49	60	stomatin like 1 [Source:HGNC Symbol;Acc:HGNC:14560]
ENSG00000067225	5315	PKM	protein_coding	32579	34670	31577	38609	34617	34410	22158	24082	pyruvate kinase M1/2 [Source:HGNC Symbol;Acc:HGNC:9021]
ENSG00000067248	54505	DHX29	protein_coding	798	496	588	574	668	325	252	633	DExH-box helicase 29 [Source:HGNC Symbol;Acc:HGNC:15815]
ENSG00000067334	30836	DNTTIP2	protein_coding	1841	1504	1475	1790	1280	808	568	1222	deoxynucleotidyltransferase terminal interacting protein 2 [Source:HGNC Symbol;Acc:HGNC:24013]
ENSG00000067365	79091	METTL22	protein_coding	200	204	222	246	181	168	154	159	methyltransferase like 22 [Source:HGNC Symbol;Acc:HGNC:28368]
ENSG00000067369	7158	TP53BP1	protein_coding	869	726	829	611	696	322	283	559	tumor protein p53 binding protein 1 [Source:HGNC Symbol;Acc:HGNC:11999]
ENSG00000067445	7216	TRO	protein_coding	23	40	32	22	25	21	25	29	trophinin [Source:HGNC Symbol;Acc:HGNC:12326]
ENSG00000067533	51018	RRP15	protein_coding	470	407	618	576	448	320	218	434	ribosomal RNA processing 15 homolog [Source:HGNC Symbol;Acc:HGNC:24255]
ENSG00000067560	387	RHOA	protein_coding	11796	11532	11424	10243	13084	14674	9254	9454	ras homolog family member A [Source:HGNC Symbol;Acc:HGNC:667]
ENSG00000067596	1659	DHX8	protein_coding	921	975	996	750	858	771	812	822	DEAH-box helicase 8 [Source:HGNC Symbol;Acc:HGNC:2749]
ENSG00000067601	5382	PMS2P4	transcribed_unprocessed_pseudogene	1	4	5	3	3	4	1	6	PMS1 homolog 2, mismatch repair system component pseudogene 4 [Source:HGNC Symbol;Acc:HGNC:9129]
ENSG00000067606	5590	PRKCZ	protein_coding	68	44	56	93	57	50	24	32	protein kinase C zeta [Source:HGNC Symbol;Acc:HGNC:9412]
ENSG00000067646	7544	ZFY	protein_coding	353	240	293	150	313	141	75	205	zinc finger protein Y-linked [Source:HGNC Symbol;Acc:HGNC:12870]
ENSG00000067704	55699	IARS2	protein_coding	1958	1891	2126	1539	2105	1008	994	1651	isoleucyl-tRNA synthetase 2, mitochondrial [Source:HGNC Symbol;Acc:HGNC:29685]
ENSG00000067715	6857	SYT1	protein_coding	10	2	3	0	8	3	4	2	synaptotagmin 1 [Source:HGNC Symbol;Acc:HGNC:11509]
ENSG00000067798	89795	NAV3	protein_coding	78	65	66	54	74	27	28	120	neuron navigator 3 [Source:HGNC Symbol;Acc:HGNC:15998]
ENSG00000067829	3421	IDH3G	protein_coding	968	971	990	1277	1300	1302	940	935	isocitrate dehydrogenase (NAD(+)) 3 non-catalytic subunit gamma [Source:HGNC Symbol;Acc:HGNC:5386]
ENSG00000067836	79641	ROGDI	protein_coding	135	126	192	207	169	162	143	130	rogdi atypical leucine zipper [Source:HGNC Symbol;Acc:HGNC:29478]
ENSG00000067840	57595	PDZD4	protein_coding	4	15	7	10	21	13	5	5	PDZ domain containing 4 [Source:HGNC Symbol;Acc:HGNC:21167]
ENSG00000067842	492	ATP2B3	protein_coding	52	50	48	50	55	71	34	45	ATPase plasma membrane Ca2+ transporting 3 [Source:HGNC Symbol;Acc:HGNC:816]
ENSG00000067900	6093	ROCK1	protein_coding	3020	1678	2057	1744	2094	1121	638	1685	Rho associated coiled-coil containing protein kinase 1 [Source:HGNC Symbol;Acc:HGNC:10251]
ENSG00000067955	865	CBFB	protein_coding	1980	1784	1948	1337	1478	893	653	1017	core-binding factor subunit beta [Source:HGNC Symbol;Acc:HGNC:1539]
ENSG00000067992	5165	PDK3	protein_coding	204	126	167	135	676	481	531	953	pyruvate dehydrogenase kinase 3 [Source:HGNC Symbol;Acc:HGNC:8811]
ENSG00000068001	8692	HYAL2	protein_coding	238	248	297	251	203	213	124	120	hyaluronidase 2 [Source:HGNC Symbol;Acc:HGNC:5321]
ENSG00000068024	9759	HDAC4	protein_coding	318	344	467	301	332	270	270	276	histone deacetylase 4 [Source:HGNC Symbol;Acc:HGNC:14063]
ENSG00000068028	11186	RASSF1	protein_coding	200	184	268	282	215	183	100	99	Ras association domain family member 1 [Source:HGNC Symbol;Acc:HGNC:9882]
ENSG00000068078	2261	FGFR3	protein_coding	16	7	26	11	30	30	31	25	fibroblast growth factor receptor 3 [Source:HGNC Symbol;Acc:HGNC:3690]
ENSG00000068079	3430	IFI35	protein_coding	493	799	1058	1647	1777	2047	1686	2012	interferon induced protein 35 [Source:HGNC Symbol;Acc:HGNC:5399]
ENSG00000068097	63897	HEATR6	protein_coding	220	201	210	144	121	84	79	145	HEAT repeat containing 6 [Source:HGNC Symbol;Acc:HGNC:24076]
ENSG00000068120	80347	COASY	protein_coding	662	792	895	1266	987	969	675	670	Coenzyme A synthase [Source:HGNC Symbol;Acc:HGNC:29932]
ENSG00000068137	79990	PLEKHH3	protein_coding	39	44	43	53	31	17	9	11	pleckstrin homology, MyTH4 and FERM domain containing H3 [Source:HGNC Symbol;Acc:HGNC:26105]
ENSG00000068305	4205	MEF2A	protein_coding	4045	2783	3175	1718	2669	1242	952	2184	myocyte enhancer factor 2A [Source:HGNC Symbol;Acc:HGNC:6993]
ENSG00000068308	55593	OTUD5	protein_coding	561	527	513	560	655	626	432	471	OTU deubiquitinase 5 [Source:HGNC Symbol;Acc:HGNC:25402]
ENSG00000068323	7030	TFE3	protein_coding	1173	1197	1112	1135	1095	953	523	612	transcription factor binding to IGHM enhancer 3 [Source:HGNC Symbol;Acc:HGNC:11752]
ENSG00000068354	4943	TBC1D25	protein_coding	293	306	314	329	267	225	115	120	TBC1 domain family member 25 [Source:HGNC Symbol;Acc:HGNC:8092]
ENSG00000068366	2182	ACSL4	protein_coding	4053	2965	3400	1883	4507	2257	1661	4259	acyl-CoA synthetase long chain family member 4 [Source:HGNC Symbol;Acc:HGNC:3571]
ENSG00000068383	3632	INPP5A	protein_coding	229	239	260	198	212	233	143	143	inositol polyphosphate-5-phosphatase A [Source:HGNC Symbol;Acc:HGNC:6076]
ENSG00000068394	27238	GPKOW	protein_coding	172	192	272	282	261	256	218	237	G-patch domain and KOW motifs [Source:HGNC Symbol;Acc:HGNC:30677]
ENSG00000068400	56850	GRIPAP1	protein_coding	689	790	934	1009	1208	1058	1173	1361	GRIP1 associated protein 1 [Source:HGNC Symbol;Acc:HGNC:18706]
ENSG00000068438	24140	FTSJ1	protein_coding	499	491	503	575	624	679	418	428	FtsJ RNA 2'-O-methyltransferase 1 [Source:HGNC Symbol;Acc:HGNC:13254]
ENSG00000068489	55771	PRR11	protein_coding	404	318	452	369	468	331	280	365	proline rich 11 [Source:HGNC Symbol;Acc:HGNC:25619]
ENSG00000068615	65055	REEP1	protein_coding	28	20	28	15	16	6	8	9	receptor accessory protein 1 [Source:HGNC Symbol;Acc:HGNC:25786]
ENSG00000068650	23250	ATP11A	protein_coding	1378	1329	1440	561	1125	578	727	967	ATPase phospholipid transporting 11A [Source:HGNC Symbol;Acc:HGNC:13552]
ENSG00000068654	25885	POLR1A	protein_coding	917	1078	1104	739	684	542	579	623	RNA polymerase I subunit A [Source:HGNC Symbol;Acc:HGNC:17264]
ENSG00000068697	9741	LAPTM4A	protein_coding	887	1158	1291	1148	1353	1462	980	1037	lysosomal protein transmembrane 4 alpha [Source:HGNC Symbol;Acc:HGNC:6924]
ENSG00000068724	57217	TTC7A	protein_coding	1432	1684	2076	1895	2041	1775	1312	1309	tetratricopeptide repeat domain 7A [Source:HGNC Symbol;Acc:HGNC:19750]
ENSG00000068745	51447	IP6K2	protein_coding	644	663	687	603	637	684	569	645	inositol hexakisphosphate kinase 2 [Source:HGNC Symbol;Acc:HGNC:17313]
ENSG00000068781	286749	STON1-GTF2A1L	protein_coding	4	3	1	0	3	1	1	0	STON1-GTF2A1L readthrough [Source:HGNC Symbol;Acc:HGNC:30651]
ENSG00000068784	55133	SRBD1	protein_coding	73	54	86	57	167	65	63	219	S1 RNA binding domain 1 [Source:HGNC Symbol;Acc:HGNC:25521]
ENSG00000068796	3796	KIF2A	protein_coding	1921	1391	1539	1116	1389	694	478	971	kinesin family member 2A [Source:HGNC Symbol;Acc:HGNC:6318]
ENSG00000068831	10235	RASGRP2	protein_coding	58	46	53	52	50	67	25	24	RAS guanyl releasing protein 2 [Source:HGNC Symbol;Acc:HGNC:9879]
ENSG00000068878	23198	PSME4	protein_coding	1807	1411	1516	1045	1542	683	581	1301	proteasome activator subunit 4 [Source:HGNC Symbol;Acc:HGNC:20635]
ENSG00000068885	57560	IFT80	protein_coding	324	166	200	136	217	97	59	244	intraflagellar transport 80 [Source:HGNC Symbol;Acc:HGNC:29262]
ENSG00000068903	22933	SIRT2	protein_coding	826	868	989	1075	996	1042	700	710	sirtuin 2 [Source:HGNC Symbol;Acc:HGNC:10886]
ENSG00000068912	27248	ERLEC1	protein_coding	673	639	726	590	810	527	514	881	endoplasmic reticulum lectin 1 [Source:HGNC Symbol;Acc:HGNC:25222]
ENSG00000068971	5526	PPP2R5B	protein_coding	167	187	212	201	159	174	98	116	protein phosphatase 2 regulatory subunit B'beta [Source:HGNC Symbol;Acc:HGNC:9310]
ENSG00000068976	5837	PYGM	protein_coding	8	4	4	4	17	2	4	0	glycogen phosphorylase, muscle associated [Source:HGNC Symbol;Acc:HGNC:9726]
ENSG00000068985	8712	PAGE1	protein_coding	0	0	0	0	0	0	0	0	PAGE family member 1 [Source:HGNC Symbol;Acc:HGNC:4107]
ENSG00000069011	5307	PITX1	protein_coding	146	155	217	266	194	184	126	128	paired like homeodomain 1 [Source:HGNC Symbol;Acc:HGNC:9004]
ENSG00000069018	57113	TRPC7	protein_coding	4	0	2	0	0	0	0	0	transient receptor potential cation channel subfamily C member 7 [Source:HGNC Symbol;Acc:HGNC:20754]
ENSG00000069020	375449	MAST4	protein_coding	136	146	192	122	321	161	216	423	microtubule associated serine/threonine kinase family member 4 [Source:HGNC Symbol;Acc:HGNC:19037]
ENSG00000069122	221395	ADGRF5	protein_coding	4	5	0	1	1	0	1	1	adhesion G protein-coupled receptor F5 [Source:HGNC Symbol;Acc:HGNC:19030]
ENSG00000069188	54549	SDK2	protein_coding	1	0	0	0	2	1	1	0	sidekick cell adhesion molecule 2 [Source:HGNC Symbol;Acc:HGNC:19308]
ENSG00000069206	8756	ADAM7	protein_coding	0	0	0	0	0	0	0	0	ADAM metallopeptidase domain 7 [Source:HGNC Symbol;Acc:HGNC:214]
ENSG00000069248	55746	NUP133	protein_coding	598	542	635	481	687	352	333	701	nucleoporin 133 [Source:HGNC Symbol;Acc:HGNC:18016]
ENSG00000069275	64710	NUCKS1	protein_coding	2862	2190	3340	2969	2679	2169	1317	2361	nuclear casein kinase and cyclin dependent kinase substrate 1 [Source:HGNC Symbol;Acc:HGNC:29923]
ENSG00000069329	55737	VPS35	protein_coding	1841	1498	1804	1424	1715	957	777	1529	VPS35 retromer complex component [Source:HGNC Symbol;Acc:HGNC:13487]
ENSG00000069345	10294	DNAJA2	protein_coding	1029	1046	1167	975	1295	1055	772	1020	DnaJ heat shock protein family (Hsp40) member A2 [Source:HGNC Symbol;Acc:HGNC:14884]
ENSG00000069399	602	BCL3	protein_coding	335	444	303	489	788	779	576	555	BCL3 transcription coactivator [Source:HGNC Symbol;Acc:HGNC:998]
ENSG00000069424	8514	KCNAB2	protein_coding	3876	5168	5351	5617	4860	3925	2930	3112	potassium voltage-gated channel subfamily A regulatory beta subunit 2 [Source:HGNC Symbol;Acc:HGNC:6229]
ENSG00000069431	10060	ABCC9	protein_coding	0	1	0	0	0	1	0	0	ATP binding cassette subfamily C member 9 [Source:HGNC Symbol;Acc:HGNC:60]
ENSG00000069482	51083	GAL	protein_coding	526	752	624	999	854	1053	623	757	galanin and GMAP prepropeptide [Source:HGNC Symbol;Acc:HGNC:4114]
ENSG00000069493	29121	CLEC2D	protein_coding	452	226	269	248	214	114	45	138	C-type lectin domain family 2 member D [Source:HGNC Symbol;Acc:HGNC:14351]
ENSG00000069509	139341	FUNDC1	protein_coding	1	0	2	0	0	3	0	2	FUN14 domain containing 1 [Source:HGNC Symbol;Acc:HGNC:28746]
ENSG00000069535	4129	MAOB	protein_coding	0	0	0	0	0	0	0	0	monoamine oxidase B [Source:HGNC Symbol;Acc:HGNC:6834]
ENSG00000069667	6095	RORA	protein_coding	2	2	3	0	3	6	4	13	RAR related orphan receptor A [Source:HGNC Symbol;Acc:HGNC:10258]
ENSG00000069696	1815	DRD4	protein_coding	2	2	5	3	6	0	0	2	dopamine receptor D4 [Source:HGNC Symbol;Acc:HGNC:3025]
ENSG00000069702	7049	TGFBR3	protein_coding	69	32	54	19	45	28	22	31	transforming growth factor beta receptor 3 [Source:HGNC Symbol;Acc:HGNC:11774]
ENSG00000069764	8399	PLA2G10	protein_coding	6	6	3	8	6	1	0	2	phospholipase A2 group X [Source:HGNC Symbol;Acc:HGNC:9029]
ENSG00000069812	54626	HES2	protein_coding	1	1	5	2	0	4	1	5	hes family bHLH transcription factor 2 [Source:HGNC Symbol;Acc:HGNC:16005]
ENSG00000069849	483	ATP1B3	protein_coding	2761	2833	2660	2998	3359	3102	1793	2325	ATPase Na+/K+ transporting subunit beta 3 [Source:HGNC Symbol;Acc:HGNC:806]
ENSG00000069869	4734	NEDD4	protein_coding	301	170	275	101	243	96	108	241	NEDD4 E3 ubiquitin protein ligase [Source:HGNC Symbol;Acc:HGNC:7727]
ENSG00000069943	9488	PIGB	protein_coding	292	237	266	235	295	184	171	275	phosphatidylinositol glycan anchor biosynthesis class B [Source:HGNC Symbol;Acc:HGNC:8959]
ENSG00000069956	5597	MAPK6	protein_coding	3197	2452	3128	1723	2177	901	768	1910	mitogen-activated protein kinase 6 [Source:HGNC Symbol;Acc:HGNC:6879]
ENSG00000069966	10681	GNB5	protein_coding	69	85	87	89	65	81	57	57	G protein subunit beta 5 [Source:HGNC Symbol;Acc:HGNC:4401]
ENSG00000069974	5873	RAB27A	protein_coding	544	513	554	525	489	343	250	463	RAB27A, member RAS oncogene family [Source:HGNC Symbol;Acc:HGNC:9766]
ENSG00000069998	27440	HDHD5	protein_coding	206	265	445	464	345	317	218	250	haloacid dehalogenase like hydrolase domain containing 5 [Source:HGNC Symbol;Acc:HGNC:1843]
ENSG00000070010	7353	UFD1	protein_coding	899	914	905	932	923	1010	635	826	ubiquitin recognition factor in ER associated degradation 1 [Source:HGNC Symbol;Acc:HGNC:12520]
ENSG00000070018	4040	LRP6	protein_coding	91	64	79	52	87	35	35	72	LDL receptor related protein 6 [Source:HGNC Symbol;Acc:HGNC:6698]
ENSG00000070019	2984	GUCY2C	protein_coding	3	1	1	1	0	0	0	2	guanylate cyclase 2C [Source:HGNC Symbol;Acc:HGNC:4688]
ENSG00000070031	6343	SCT	protein_coding	3	1	2	6	9	5	3	3	secretin [Source:HGNC Symbol;Acc:HGNC:10607]
ENSG00000070047	57661	PHRF1	protein_coding	880	983	1043	984	634	535	498	484	PHD and ring finger domains 1 [Source:HGNC Symbol;Acc:HGNC:24351]
ENSG00000070061	8518	ELP1	protein_coding	581	526	659	391	680	308	305	535	elongator acetyltransferase complex subunit 1 [Source:HGNC Symbol;Acc:HGNC:5959]
ENSG00000070081	4925	NUCB2	protein_coding	1204	995	819	1161	1081	897	512	1147	nucleobindin 2 [Source:HGNC Symbol;Acc:HGNC:8044]
ENSG00000070087	5217	PFN2	protein_coding	6	3	5	5	8	4	3	6	profilin 2 [Source:HGNC Symbol;Acc:HGNC:8882]
ENSG00000070159	5774	PTPN3	protein_coding	56	40	61	29	20	12	10	11	protein tyrosine phosphatase non-receptor type 3 [Source:HGNC Symbol;Acc:HGNC:9655]
ENSG00000070182	6710	SPTB	protein_coding	18	11	11	11	13	8	9	6	spectrin beta, erythrocytic [Source:HGNC Symbol;Acc:HGNC:11274]
ENSG00000070190	27071	DAPP1	protein_coding	215	179	321	178	635	346	565	1210	dual adaptor of phosphotyrosine and 3-phosphoinositides 1 [Source:HGNC Symbol;Acc:HGNC:16500]
ENSG00000070193	2255	FGF10	protein_coding	13	8	6	1	12	5	6	13	fibroblast growth factor 10 [Source:HGNC Symbol;Acc:HGNC:3666]
ENSG00000070214	23446	SLC44A1	protein_coding	438	475	467	340	626	421	417	757	solute carrier family 44 member 1 [Source:HGNC Symbol;Acc:HGNC:18798]
ENSG00000070269	54916	TMEM260	protein_coding	298	254	264	181	268	151	166	292	transmembrane protein 260 [Source:HGNC Symbol;Acc:HGNC:20185]
ENSG00000070366	23293	SMG6	protein_coding	82	82	88	94	66	55	49	48	SMG6 nonsense mediated mRNA decay factor [Source:HGNC Symbol;Acc:HGNC:17809]
ENSG00000070367	10640	EXOC5	protein_coding	1904	1270	1679	840	1360	709	471	1339	exocyst complex component 5 [Source:HGNC Symbol;Acc:HGNC:10696]
ENSG00000070371	8218	CLTCL1	protein_coding	65	60	78	35	61	45	46	35	clathrin heavy chain like 1 [Source:HGNC Symbol;Acc:HGNC:2093]
ENSG00000070388	27006	FGF22	protein_coding	0	0	4	1	2	1	0	0	fibroblast growth factor 22 [Source:HGNC Symbol;Acc:HGNC:3679]
ENSG00000070404	10272	FSTL3	protein_coding	12	17	25	46	12	25	13	14	follistatin like 3 [Source:HGNC Symbol;Acc:HGNC:3973]
ENSG00000070413	9993	DGCR2	protein_coding	407	446	669	569	374	343	349	340	DiGeorge syndrome critical region gene 2 [Source:HGNC Symbol;Acc:HGNC:2845]
ENSG00000070423	55658	RNF126	protein_coding	409	458	499	637	530	553	246	242	ring finger protein 126 [Source:HGNC Symbol;Acc:HGNC:21151]
ENSG00000070444	4335	MNT	protein_coding	99	132	165	148	78	62	47	54	MAX network transcriptional repressor [Source:HGNC Symbol;Acc:HGNC:7188]
ENSG00000070476	79364	ZXDC	protein_coding	390	443	390	302	252	203	162	188	ZXD family zinc finger C [Source:HGNC Symbol;Acc:HGNC:28160]
ENSG00000070495	23210	JMJD6	protein_coding	564	647	691	762	704	631	402	384	jumonji domain containing 6, arginine demethylase and lysine hydroxylase [Source:HGNC Symbol;Acc:HGNC:19355]
ENSG00000070501	5423	POLB	protein_coding	183	160	177	154	202	198	161	176	DNA polymerase beta [Source:HGNC Symbol;Acc:HGNC:9174]
ENSG00000070526	55808	ST6GALNAC1	protein_coding	3	4	1	0	5	4	0	0	ST6 N-acetylgalactosaminide alpha-2,6-sialyltransferase 1 [Source:HGNC Symbol;Acc:HGNC:23614]
ENSG00000070540	55062	WIPI1	protein_coding	64	70	92	106	111	110	123	152	WD repeat domain, phosphoinositide interacting 1 [Source:HGNC Symbol;Acc:HGNC:25471]
ENSG00000070601	22844	FRMPD1	protein_coding	2	4	1	0	4	0	0	0	FERM and PDZ domain containing 1 [Source:HGNC Symbol;Acc:HGNC:29159]
ENSG00000070610	57704	GBA2	protein_coding	777	772	875	947	813	680	560	608	glucosylceramidase beta 2 [Source:HGNC Symbol;Acc:HGNC:18986]
ENSG00000070614	3340	NDST1	protein_coding	1486	1741	1855	1280	1063	803	752	810	N-deacetylase and N-sulfotransferase 1 [Source:HGNC Symbol;Acc:HGNC:7680]
ENSG00000070669	440	ASNS	protein_coding	182	152	188	187	234	178	153	176	asparagine synthetase (glutamine-hydrolyzing) [Source:HGNC Symbol;Acc:HGNC:753]
ENSG00000070718	10947	AP3M2	protein_coding	163	101	195	156	74	56	46	79	adaptor related protein complex 3 subunit mu 2 [Source:HGNC Symbol;Acc:HGNC:570]
ENSG00000070729	1258	CNGB1	protein_coding	1	3	0	1	1	0	0	0	cyclic nucleotide gated channel subunit beta 1 [Source:HGNC Symbol;Acc:HGNC:2151]
ENSG00000070731	10610	ST6GALNAC2	protein_coding	43	41	63	63	79	58	67	56	ST6 N-acetylgalactosaminide alpha-2,6-sialyltransferase 2 [Source:HGNC Symbol;Acc:HGNC:10867]
ENSG00000070748	1103	CHAT	protein_coding	0	0	0	0	0	0	0	0	choline O-acetyltransferase [Source:HGNC Symbol;Acc:HGNC:1912]
ENSG00000070756	26986	PABPC1	protein_coding	31644	27728	24205	20030	32196	27856	20773	25594	poly(A) binding protein cytoplasmic 1 [Source:HGNC Symbol;Acc:HGNC:8554]
ENSG00000070759	10420	TESK2	protein_coding	475	415	492	373	348	290	244	305	testis associated actin remodelling kinase 2 [Source:HGNC Symbol;Acc:HGNC:11732]
ENSG00000070761	29105	CFAP20	protein_coding	222	221	245	239	185	170	122	114	cilia and flagella associated protein 20 [Source:HGNC Symbol;Acc:HGNC:29523]
ENSG00000070770	1459	CSNK2A2	protein_coding	1053	936	1047	818	862	586	521	696	casein kinase 2 alpha 2 [Source:HGNC Symbol;Acc:HGNC:2459]
ENSG00000070778	11099	PTPN21	protein_coding	183	123	103	69	81	39	33	28	protein tyrosine phosphatase non-receptor type 21 [Source:HGNC Symbol;Acc:HGNC:9651]
ENSG00000070785	8891	EIF2B3	protein_coding	319	364	463	474	452	433	305	392	eukaryotic translation initiation factor 2B subunit gamma [Source:HGNC Symbol;Acc:HGNC:3259]
ENSG00000070808	815	CAMK2A	protein_coding	39	27	34	23	13	10	9	8	calcium/calmodulin dependent protein kinase II alpha [Source:HGNC Symbol;Acc:HGNC:1460]
ENSG00000070814	6949	TCOF1	protein_coding	605	719	770	780	650	603	409	452	treacle ribosome biogenesis factor 1 [Source:HGNC Symbol;Acc:HGNC:11654]
ENSG00000070831	998	CDC42	protein_coding	4325	4848	4266	3988	4258	3959	2964	3343	cell division cycle 42 [Source:HGNC Symbol;Acc:HGNC:1736]
ENSG00000070882	26031	OSBPL3	protein_coding	1060	740	917	598	830	427	399	665	oxysterol binding protein like 3 [Source:HGNC Symbol;Acc:HGNC:16370]
ENSG00000070886	2046	EPHA8	protein_coding	0	1	0	2	0	0	1	0	EPH receptor A8 [Source:HGNC Symbol;Acc:HGNC:3391]
ENSG00000070915	6559	SLC12A3	protein_coding	0	0	0	0	1	2	1	0	solute carrier family 12 member 3 [Source:HGNC Symbol;Acc:HGNC:10912]
ENSG00000070950	56852	RAD18	protein_coding	162	106	189	131	322	179	175	530	RAD18 E3 ubiquitin protein ligase [Source:HGNC Symbol;Acc:HGNC:18278]
ENSG00000070961	490	ATP2B1	protein_coding	2568	1739	2333	1834	2265	993	539	1452	ATPase plasma membrane Ca2+ transporting 1 [Source:HGNC Symbol;Acc:HGNC:814]
ENSG00000070985	29850	TRPM5	protein_coding	1	3	2	0	10	2	0	0	transient receptor potential cation channel subfamily M member 5 [Source:HGNC Symbol;Acc:HGNC:14323]
ENSG00000071051	8440	NCK2	protein_coding	1211	1134	1425	950	1338	1168	697	666	NCK adaptor protein 2 [Source:HGNC Symbol;Acc:HGNC:7665]
ENSG00000071054	9448	MAP4K4	protein_coding	5314	5224	5518	4573	7744	5710	5137	6152	mitogen-activated protein kinase kinase kinase kinase 4 [Source:HGNC Symbol;Acc:HGNC:6866]
ENSG00000071073	11320	MGAT4A	protein_coding	451	319	612	344	435	225	202	612	alpha-1,3-mannosyl-glycoprotein 4-beta-N-acetylglucosaminyltransferase A [Source:HGNC Symbol;Acc:HGNC:7047]
ENSG00000071082	6160	RPL31	protein_coding	3848	5271	5578	6501	6704	7516	4323	4583	ribosomal protein L31 [Source:HGNC Symbol;Acc:HGNC:10334]
ENSG00000071127	9948	WDR1	protein_coding	8392	8999	9859	9094	9552	9098	6852	7121	WD repeat domain 1 [Source:HGNC Symbol;Acc:HGNC:12754]
ENSG00000071189	23161	SNX13	protein_coding	861	543	766	345	527	233	222	592	sorting nexin 13 [Source:HGNC Symbol;Acc:HGNC:21335]
ENSG00000071203	54860	MS4A12	protein_coding	0	0	0	0	0	0	0	3	membrane spanning 4-domains A12 [Source:HGNC Symbol;Acc:HGNC:13370]
ENSG00000071205	79658	ARHGAP10	protein_coding	1254	1125	1268	1170	1125	814	601	757	Rho GTPase activating protein 10 [Source:HGNC Symbol;Acc:HGNC:26099]
ENSG00000071242	6196	RPS6KA2	protein_coding	2876	3488	3188	2768	2696	2175	2127	2500	ribosomal protein S6 kinase A2 [Source:HGNC Symbol;Acc:HGNC:10431]
ENSG00000071243	54556	ING3	protein_coding	190	166	165	133	194	142	100	208	inhibitor of growth family member 3 [Source:HGNC Symbol;Acc:HGNC:14587]
ENSG00000071246	22846	VASH1	protein_coding	1070	1122	1547	1258	1318	1037	633	598	vasohibin 1 [Source:HGNC Symbol;Acc:HGNC:19964]
ENSG00000071282	29995	LMCD1	protein_coding	0	0	0	1	2	0	0	1	LIM and cysteine rich domains 1 [Source:HGNC Symbol;Acc:HGNC:6633]
ENSG00000071462	114049	BUD23	protein_coding	713	835	1046	1279	1140	1152	779	879	BUD23 rRNA methyltransferase and ribosome maturation factor [Source:HGNC Symbol;Acc:HGNC:16405]
ENSG00000071537	6400	SEL1L	protein_coding	1728	1195	1860	959	1856	787	877	2664	SEL1L adaptor subunit of ERAD E3 ubiquitin ligase [Source:HGNC Symbol;Acc:HGNC:10717]
ENSG00000071539	9319	TRIP13	protein_coding	221	239	304	212	227	227	173	224	thyroid hormone receptor interactor 13 [Source:HGNC Symbol;Acc:HGNC:12307]
ENSG00000071553	537	ATP6AP1	protein_coding	3801	4316	4264	5504	4832	4728	3379	3680	ATPase H+ transporting accessory protein 1 [Source:HGNC Symbol;Acc:HGNC:868]
ENSG00000071564	6929	TCF3	protein_coding	779	777	916	850	740	698	450	379	transcription factor 3 [Source:HGNC Symbol;Acc:HGNC:11633]
ENSG00000071575	28951	TRIB2	protein_coding	174	161	188	142	370	282	240	278	tribbles pseudokinase 2 [Source:HGNC Symbol;Acc:HGNC:30809]
ENSG00000071626	26528	DAZAP1	protein_coding	1751	1674	1757	1902	1858	1626	1120	1288	DAZ associated protein 1 [Source:HGNC Symbol;Acc:HGNC:2683]
ENSG00000071655	53615	MBD3	protein_coding	853	992	1156	1623	1199	1146	633	613	methyl-CpG binding domain protein 3 [Source:HGNC Symbol;Acc:HGNC:6918]
ENSG00000071677	51052	PRLH	protein_coding	1	1	0	0	0	0	0	0	prolactin releasing hormone [Source:HGNC Symbol;Acc:HGNC:17945]
ENSG00000071794	6596	HLTF	protein_coding	194	123	166	78	143	62	60	134	helicase like transcription factor [Source:HGNC Symbol;Acc:HGNC:11099]
ENSG00000071859	9130	FAM50A	protein_coding	733	746	923	1524	1041	1167	705	712	family with sequence similarity 50 member A [Source:HGNC Symbol;Acc:HGNC:18786]
ENSG00000071889	60343	FAM3A	protein_coding	139	179	179	312	226	224	144	161	FAM3 metabolism regulating signaling molecule A [Source:HGNC Symbol;Acc:HGNC:13749]
ENSG00000071894	29894	CPSF1	protein_coding	1145	1102	1361	1424	1423	1218	1063	1141	cleavage and polyadenylation specific factor 1 [Source:HGNC Symbol;Acc:HGNC:2324]
ENSG00000071909	140469	MYO3B	protein_coding	4	4	3	1	9	4	3	1	myosin IIIB [Source:HGNC Symbol;Acc:HGNC:15576]
ENSG00000071967	79901	CYBRD1	protein_coding	102	82	106	60	106	53	48	82	cytochrome b reductase 1 [Source:HGNC Symbol;Acc:HGNC:20797]
ENSG00000071991	28513	CDH19	protein_coding	0	0	0	0	0	0	0	0	cadherin 19 [Source:HGNC Symbol;Acc:HGNC:1758]
ENSG00000071994	5134	PDCD2	protein_coding	1282	1317	1419	1194	1303	1432	926	1055	programmed cell death 2 [Source:HGNC Symbol;Acc:HGNC:8762]
ENSG00000072041	55117	SLC6A15	protein_coding	1	0	0	0	0	0	0	2	solute carrier family 6 member 15 [Source:HGNC Symbol;Acc:HGNC:13621]
ENSG00000072042	51109	RDH11	protein_coding	718	716	808	805	761	574	429	651	retinol dehydrogenase 11 [Source:HGNC Symbol;Acc:HGNC:17964]
ENSG00000072062	5566	PRKACA	protein_coding	499	553	530	553	523	466	403	428	protein kinase cAMP-activated catalytic subunit alpha [Source:HGNC Symbol;Acc:HGNC:9380]
ENSG00000072071	22859	ADGRL1	protein_coding	347	361	341	335	389	333	268	274	adhesion G protein-coupled receptor L1 [Source:HGNC Symbol;Acc:HGNC:20973]
ENSG00000072080	6694	SPP2	protein_coding	0	0	1	0	0	0	0	0	secreted phosphoprotein 2 [Source:HGNC Symbol;Acc:HGNC:11256]
ENSG00000072110	87	ACTN1	protein_coding	6040	6285	6581	4681	6444	5844	5285	5630	actinin alpha 1 [Source:HGNC Symbol;Acc:HGNC:163]
ENSG00000072121	23503	ZFYVE26	protein_coding	570	639	626	456	402	314	532	640	zinc finger FYVE-type containing 26 [Source:HGNC Symbol;Acc:HGNC:20761]
ENSG00000072133	27330	RPS6KA6	protein_coding	1	0	0	0	0	0	0	1	ribosomal protein S6 kinase A6 [Source:HGNC Symbol;Acc:HGNC:10435]
ENSG00000072134	22905	EPN2	protein_coding	67	80	68	51	37	44	44	37	epsin 2 [Source:HGNC Symbol;Acc:HGNC:18639]
ENSG00000072135	26469	PTPN18	protein_coding	263	266	285	303	289	284	225	232	protein tyrosine phosphatase non-receptor type 18 [Source:HGNC Symbol;Acc:HGNC:9649]
ENSG00000072163	55679	LIMS2	protein_coding	33	39	29	47	38	33	31	22	LIM zinc finger domain containing 2 [Source:HGNC Symbol;Acc:HGNC:16084]
ENSG00000072182	55515	ASIC4	protein_coding	0	0	0	0	1	0	0	0	acid sensing ion channel subunit family member 4 [Source:HGNC Symbol;Acc:HGNC:21263]
ENSG00000072195	10290	SPEG	protein_coding	0	3	0	1	1	0	1	1	striated muscle enriched protein kinase [Source:HGNC Symbol;Acc:HGNC:16901]
ENSG00000072201	84708	LNX1	protein_coding	145	112	155	158	101	67	31	64	ligand of numb-protein X 1 [Source:HGNC Symbol;Acc:HGNC:6657]
ENSG00000072210	224	ALDH3A2	protein_coding	182	179	228	184	167	138	101	152	aldehyde dehydrogenase 3 family member A2 [Source:HGNC Symbol;Acc:HGNC:403]
ENSG00000072274	7037	TFRC	protein_coding	3834	3108	4239	2279	3693	1318	1128	2808	transferrin receptor [Source:HGNC Symbol;Acc:HGNC:11763]
ENSG00000072310	6720	SREBF1	protein_coding	237	203	369	369	244	242	211	173	sterol regulatory element binding transcription factor 1 [Source:HGNC Symbol;Acc:HGNC:11289]
ENSG00000072315	7224	TRPC5	protein_coding	1	2	2	1	3	0	2	2	transient receptor potential cation channel subfamily C member 5 [Source:HGNC Symbol;Acc:HGNC:12337]
ENSG00000072364	27125	AFF4	protein_coding	4331	2842	3004	1479	7649	2919	3075	9024	AF4/FMR2 family member 4 [Source:HGNC Symbol;Acc:HGNC:17869]
ENSG00000072401	7321	UBE2D1	protein_coding	271	217	242	218	303	242	193	323	ubiquitin conjugating enzyme E2 D1 [Source:HGNC Symbol;Acc:HGNC:12474]
ENSG00000072415	64398	MPP5	protein_coding	418	259	365	248	435	192	135	350	membrane palmitoylated protein 5 [Source:HGNC Symbol;Acc:HGNC:18669]
ENSG00000072422	9886	RHOBTB1	protein_coding	47	47	103	43	63	35	42	69	Rho related BTB domain containing 1 [Source:HGNC Symbol;Acc:HGNC:18738]
ENSG00000072501	8243	SMC1A	protein_coding	1762	1565	1819	1050	1685	1078	1076	1419	structural maintenance of chromosomes 1A [Source:HGNC Symbol;Acc:HGNC:11111]
ENSG00000072506	3028	HSD17B10	protein_coding	322	386	592	791	633	700	375	416	hydroxysteroid 17-beta dehydrogenase 10 [Source:HGNC Symbol;Acc:HGNC:4800]
ENSG00000072518	2011	MARK2	protein_coding	800	857	830	809	730	659	512	578	microtubule affinity regulating kinase 2 [Source:HGNC Symbol;Acc:HGNC:3332]
ENSG00000072571	3161	HMMR	protein_coding	253	155	167	118	239	111	85	223	hyaluronan mediated motility receptor [Source:HGNC Symbol;Acc:HGNC:5012]
ENSG00000072609	55743	CHFR	protein_coding	790	889	1147	933	961	838	795	1090	checkpoint with forkhead and ring finger domains [Source:HGNC Symbol;Acc:HGNC:20455]
ENSG00000072657	29953	TRHDE	protein_coding	121	80	91	36	79	42	42	89	thyrotropin releasing hormone degrading enzyme [Source:HGNC Symbol;Acc:HGNC:30748]
ENSG00000072682	8974	P4HA2	protein_coding	152	204	238	246	218	213	167	171	prolyl 4-hydroxylase subunit alpha 2 [Source:HGNC Symbol;Acc:HGNC:8547]
ENSG00000072694	2213	FCGR2B	protein_coding	2	5	7	7	26	32	33	60	Fc fragment of IgG receptor IIb [Source:HGNC Symbol;Acc:HGNC:3618]
ENSG00000072736	4775	NFATC3	protein_coding	1930	1634	1729	1463	1283	879	474	543	nuclear factor of activated T cells 3 [Source:HGNC Symbol;Acc:HGNC:7777]
ENSG00000072756	51095	TRNT1	protein_coding	267	221	276	220	178	118	119	243	tRNA nucleotidyl transferase 1 [Source:HGNC Symbol;Acc:HGNC:17341]
ENSG00000072778	37	ACADVL	protein_coding	1438	1483	1854	2576	2053	2092	1647	1868	acyl-CoA dehydrogenase very long chain [Source:HGNC Symbol;Acc:HGNC:92]
ENSG00000072786	6793	STK10	protein_coding	5351	6096	6818	6631	6258	5359	4836	5493	serine/threonine kinase 10 [Source:HGNC Symbol;Acc:HGNC:11388]
ENSG00000072803	23291	FBXW11	protein_coding	1958	1836	2133	1164	1581	1107	758	802	F-box and WD repeat domain containing 11 [Source:HGNC Symbol;Acc:HGNC:13607]
ENSG00000072818	9744	ACAP1	protein_coding	4	6	6	3	5	4	2	2	ArfGAP with coiled-coil, ankyrin repeat and PH domains 1 [Source:HGNC Symbol;Acc:HGNC:16467]
ENSG00000072832	1400	CRMP1	protein_coding	16	8	8	11	10	5	2	4	collapsin response mediator protein 1 [Source:HGNC Symbol;Acc:HGNC:2365]
ENSG00000072840	2121	EVC	protein_coding	48	56	43	28	28	15	18	19	EvC ciliary complex subunit 1 [Source:HGNC Symbol;Acc:HGNC:3497]
ENSG00000072849	51009	DERL2	protein_coding	197	220	281	320	267	273	229	280	derlin 2 [Source:HGNC Symbol;Acc:HGNC:17943]
ENSG00000072858	54847	SIDT1	protein_coding	3	2	1	2	3	4	10	16	SID1 transmembrane family member 1 [Source:HGNC Symbol;Acc:HGNC:25967]
ENSG00000072864	54820	NDE1	protein_coding	431	460	413	370	357	270	157	188	nudE neurodevelopment protein 1 [Source:HGNC Symbol;Acc:HGNC:17619]
ENSG00000072952	10335	IRAG1	protein_coding	6	0	3	3	8	1	1	1	inositol 1,4,5-triphosphate receptor associated 1 [Source:HGNC Symbol;Acc:HGNC:7237]
ENSG00000072954	79041	TMEM38A	protein_coding	14	7	12	9	5	12	7	6	transmembrane protein 38A [Source:HGNC Symbol;Acc:HGNC:28462]
ENSG00000072958	8907	AP1M1	protein_coding	647	663	837	864	840	782	648	602	adaptor related protein complex 1 subunit mu 1 [Source:HGNC Symbol;Acc:HGNC:13667]
ENSG00000073008	5817	PVR	protein_coding	587	618	656	631	853	766	537	569	PVR cell adhesion molecule [Source:HGNC Symbol;Acc:HGNC:9705]
ENSG00000073050	7515	XRCC1	protein_coding	1269	1363	1356	1729	1624	1530	955	1114	X-ray repair cross complementing 1 [Source:HGNC Symbol;Acc:HGNC:12828]
ENSG00000073060	949	SCARB1	protein_coding	1959	2053	2466	2168	2322	2175	1707	1732	scavenger receptor class B member 1 [Source:HGNC Symbol;Acc:HGNC:1664]
ENSG00000073067	54905	CYP2W1	protein_coding	0	2	2	0	2	0	0	0	cytochrome P450 family 2 subfamily W member 1 [Source:HGNC Symbol;Acc:HGNC:20243]
ENSG00000073111	4171	MCM2	protein_coding	412	386	648	497	517	513	453	454	minichromosome maintenance complex component 2 [Source:HGNC Symbol;Acc:HGNC:6944]
ENSG00000073146	54456	MOV10L1	protein_coding	4	0	0	0	4	0	1	0	Mov10 like RISC complex RNA helicase 1 [Source:HGNC Symbol;Acc:HGNC:7201]
ENSG00000073150	56666	PANX2	protein_coding	55	65	66	84	49	67	25	36	pannexin 2 [Source:HGNC Symbol;Acc:HGNC:8600]
ENSG00000073169	83642	SELENOO	protein_coding	142	180	237	333	243	239	146	165	selenoprotein O [Source:HGNC Symbol;Acc:HGNC:30395]
ENSG00000073282	8626	TP63	protein_coding	20	21	35	24	42	35	25	40	tumor protein p63 [Source:HGNC Symbol;Acc:HGNC:15979]
ENSG00000073331	80216	ALPK1	protein_coding	65	62	123	75	228	139	207	411	alpha kinase 1 [Source:HGNC Symbol;Acc:HGNC:20917]
ENSG00000073350	3993	LLGL2	protein_coding	107	139	212	234	173	169	152	135	LLGL scribble cell polarity complex component 2 [Source:HGNC Symbol;Acc:HGNC:6629]
ENSG00000073417	5151	PDE8A	protein_coding	300	342	336	240	332	184	151	230	phosphodiesterase 8A [Source:HGNC Symbol;Acc:HGNC:8793]
ENSG00000073464	1183	CLCN4	protein_coding	94	78	114	53	73	33	56	59	chloride voltage-gated channel 4 [Source:HGNC Symbol;Acc:HGNC:2022]
ENSG00000073536	54475	NLE1	protein_coding	86	107	189	163	106	90	68	81	notchless homolog 1 [Source:HGNC Symbol;Acc:HGNC:19889]
ENSG00000073578	6389	SDHA	protein_coding	1865	1718	2062	1957	2105	1990	1432	1546	succinate dehydrogenase complex flavoprotein subunit A [Source:HGNC Symbol;Acc:HGNC:10680]
ENSG00000073584	6605	SMARCE1	protein_coding	1383	1144	1284	1134	1146	694	612	1070	SWI/SNF related, matrix associated, actin dependent regulator of chromatin, subfamily e, member 1 [Source:HGNC Symbol;Acc:HGNC:11109]
ENSG00000073598	54752	FNDC8	protein_coding	7	4	6	12	9	3	11	3	fibronectin type III domain containing 8 [Source:HGNC Symbol;Acc:HGNC:25286]
ENSG00000073605	55876	GSDMB	protein_coding	27	11	27	14	33	16	12	12	gasdermin B [Source:HGNC Symbol;Acc:HGNC:23690]
ENSG00000073614	5927	KDM5A	protein_coding	446	360	492	394	749	450	524	1154	lysine demethylase 5A [Source:HGNC Symbol;Acc:HGNC:9886]
ENSG00000073670	4185	ADAM11	protein_coding	6	10	6	12	8	6	7	7	ADAM metallopeptidase domain 11 [Source:HGNC Symbol;Acc:HGNC:189]
ENSG00000073711	5523	PPP2R3A	protein_coding	152	107	144	111	181	72	76	252	protein phosphatase 2 regulatory subunit B''alpha [Source:HGNC Symbol;Acc:HGNC:9307]
ENSG00000073712	10979	FERMT2	protein_coding	826	607	765	492	609	262	268	511	fermitin family member 2 [Source:HGNC Symbol;Acc:HGNC:15767]
ENSG00000073734	8647	ABCB11	protein_coding	7	7	2	2	4	3	2	7	ATP binding cassette subfamily B member 11 [Source:HGNC Symbol;Acc:HGNC:42]
ENSG00000073737	10170	DHRS9	protein_coding	196	157	154	115	224	221	134	124	dehydrogenase/reductase 9 [Source:HGNC Symbol;Acc:HGNC:16888]
ENSG00000073754	922	CD5L	protein_coding	0	0	0	2	3	5	4	3	CD5 molecule like [Source:HGNC Symbol;Acc:HGNC:1690]
ENSG00000073756	5743	PTGS2	protein_coding	111	104	200	137	5658	3232	2047	5846	prostaglandin-endoperoxide synthase 2 [Source:HGNC Symbol;Acc:HGNC:9605]
ENSG00000073792	10644	IGF2BP2	protein_coding	1036	922	660	605	958	680	487	535	insulin like growth factor 2 mRNA binding protein 2 [Source:HGNC Symbol;Acc:HGNC:28867]
ENSG00000073803	9175	MAP3K13	protein_coding	169	166	211	214	255	219	264	423	mitogen-activated protein kinase kinase kinase 13 [Source:HGNC Symbol;Acc:HGNC:6852]
ENSG00000073849	6480	ST6GAL1	protein_coding	581	546	644	352	529	403	420	427	ST6 beta-galactoside alpha-2,6-sialyltransferase 1 [Source:HGNC Symbol;Acc:HGNC:10860]
ENSG00000073861	30009	TBX21	protein_coding	11	17	13	18	84	91	34	45	T-box transcription factor 21 [Source:HGNC Symbol;Acc:HGNC:11599]
ENSG00000073905		VDAC1P1	processed_pseudogene	96	90	98	62	97	99	58	82	voltage dependent anion channel 1 pseudogene 1 [Source:HGNC Symbol;Acc:HGNC:12671]
ENSG00000073910	10129	FRY	protein_coding	2322	1644	1379	717	877	317	306	655	FRY microtubule binding protein [Source:HGNC Symbol;Acc:HGNC:20367]
ENSG00000073921	8301	PICALM	protein_coding	3997	3325	3259	2201	4581	2282	2343	4529	phosphatidylinositol binding clathrin assembly protein [Source:HGNC Symbol;Acc:HGNC:15514]
ENSG00000073969	4905	NSF	protein_coding	1700	1637	1662	1319	1703	913	926	1350	N-ethylmaleimide sensitive factor, vesicle fusing ATPase [Source:HGNC Symbol;Acc:HGNC:8016]
ENSG00000074047	2736	GLI2	protein_coding	1	1	0	0	0	2	3	5	GLI family zinc finger 2 [Source:HGNC Symbol;Acc:HGNC:4318]
ENSG00000074054	23332	CLASP1	protein_coding	598	511	571	317	552	299	398	706	cytoplasmic linker associated protein 1 [Source:HGNC Symbol;Acc:HGNC:17088]
ENSG00000074071	65993	MRPS34	protein_coding	493	611	817	1224	697	760	420	395	mitochondrial ribosomal protein S34 [Source:HGNC Symbol;Acc:HGNC:16618]
ENSG00000074181	4854	NOTCH3	protein_coding	21	27	11	9	28	18	9	11	notch receptor 3 [Source:HGNC Symbol;Acc:HGNC:7883]
ENSG00000074201	1207	CLNS1A	protein_coding	424	391	500	482	464	509	401	485	chloride nucleotide-sensitive channel 1A [Source:HGNC Symbol;Acc:HGNC:2080]
ENSG00000074211	5522	PPP2R2C	protein_coding	40	25	37	21	38	29	32	25	protein phosphatase 2 regulatory subunit Bgamma [Source:HGNC Symbol;Acc:HGNC:9306]
ENSG00000074219	8463	TEAD2	protein_coding	12	12	12	21	14	28	11	15	TEA domain transcription factor 2 [Source:HGNC Symbol;Acc:HGNC:11715]
ENSG00000074266	8726	EED	protein_coding	195	199	275	244	281	177	144	235	embryonic ectoderm development [Source:HGNC Symbol;Acc:HGNC:3188]
ENSG00000074276	54825	CDHR2	protein_coding	9	16	11	7	10	10	1	5	cadherin related family member 2 [Source:HGNC Symbol;Acc:HGNC:18231]
ENSG00000074317	6620	SNCB	protein_coding	6	11	7	12	13	10	6	7	synuclein beta [Source:HGNC Symbol;Acc:HGNC:11140]
ENSG00000074319	7251	TSG101	protein_coding	742	744	716	843	863	912	698	841	tumor susceptibility 101 [Source:HGNC Symbol;Acc:HGNC:15971]
ENSG00000074356	55421	NCBP3	protein_coding	531	461	429	352	351	209	244	311	nuclear cap binding subunit 3 [Source:HGNC Symbol;Acc:HGNC:24612]
ENSG00000074370	489	ATP2A3	protein_coding	143	149	203	244	212	182	160	160	ATPase sarcoplasmic/endoplasmic reticulum Ca2+ transporting 3 [Source:HGNC Symbol;Acc:HGNC:813]
ENSG00000074410	771	CA12	protein_coding	23	14	25	22	76	39	34	54	carbonic anhydrase 12 [Source:HGNC Symbol;Acc:HGNC:1371]
ENSG00000074416	11343	MGLL	protein_coding	162	209	270	285	152	145	99	134	monoglyceride lipase [Source:HGNC Symbol;Acc:HGNC:17038]
ENSG00000074527	59277	NTN4	protein_coding	1	1	2	0	7	1	3	0	netrin 4 [Source:HGNC Symbol;Acc:HGNC:13658]
ENSG00000074582	617	BCS1L	protein_coding	141	121	202	220	139	138	112	134	BCS1 homolog, ubiquinol-cytochrome c reductase complex chaperone [Source:HGNC Symbol;Acc:HGNC:1020]
ENSG00000074590	9891	NUAK1	protein_coding	7	7	8	11	6	5	3	8	NUAK family kinase 1 [Source:HGNC Symbol;Acc:HGNC:14311]
ENSG00000074603	54878	DPP8	protein_coding	924	593	709	471	609	272	186	552	dipeptidyl peptidase 8 [Source:HGNC Symbol;Acc:HGNC:16490]
ENSG00000074621	9187	SLC24A1	protein_coding	67	63	69	53	117	50	71	111	solute carrier family 24 member 1 [Source:HGNC Symbol;Acc:HGNC:10975]
ENSG00000074657	55205	ZNF532	protein_coding	529	488	366	196	385	142	168	313	zinc finger protein 532 [Source:HGNC Symbol;Acc:HGNC:30940]
ENSG00000074660	8578	SCARF1	protein_coding	9	8	15	17	31	26	23	28	scavenger receptor class F member 1 [Source:HGNC Symbol;Acc:HGNC:16820]
ENSG00000074695	3998	LMAN1	protein_coding	1741	1238	1750	984	1788	822	751	2051	lectin, mannose binding 1 [Source:HGNC Symbol;Acc:HGNC:6631]
ENSG00000074696	51495	HACD3	protein_coding	897	833	1014	650	786	470	380	570	3-hydroxyacyl-CoA dehydratase 3 [Source:HGNC Symbol;Acc:HGNC:24175]
ENSG00000074706	26034	IPCEF1	protein_coding	1093	659	1024	546	713	363	218	466	interaction protein for cytohesin exchange factors 1 [Source:HGNC Symbol;Acc:HGNC:21204]
ENSG00000074755	23140	ZZEF1	protein_coding	741	687	715	404	642	393	483	468	zinc finger ZZ-type and EF-hand domain containing 1 [Source:HGNC Symbol;Acc:HGNC:29027]
ENSG00000074771	50508	NOX3	protein_coding	0	0	0	0	1	0	0	0	NADPH oxidase 3 [Source:HGNC Symbol;Acc:HGNC:7890]
ENSG00000074800	2023	ENO1	protein_coding	13798	16272	20317	24536	20367	21154	13223	13928	enolase 1 [Source:HGNC Symbol;Acc:HGNC:3350]
ENSG00000074803	6557	SLC12A1	protein_coding	8	1	2	1	2	0	1	6	solute carrier family 12 member 1 [Source:HGNC Symbol;Acc:HGNC:10910]
ENSG00000074842	56005	MYDGF	protein_coding	831	1251	1978	2261	1998	2129	1414	1571	myeloid derived growth factor [Source:HGNC Symbol;Acc:HGNC:16948]
ENSG00000074855	57719	ANO8	protein_coding	97	85	121	82	107	86	95	91	anoctamin 8 [Source:HGNC Symbol;Acc:HGNC:29329]
ENSG00000074935	51175	TUBE1	protein_coding	164	101	165	94	116	99	82	177	tubulin epsilon 1 [Source:HGNC Symbol;Acc:HGNC:20775]
ENSG00000074964	55160	ARHGEF10L	protein_coding	174	239	306	271	406	338	486	455	Rho guanine nucleotide exchange factor 10 like [Source:HGNC Symbol;Acc:HGNC:25540]
ENSG00000074966	7294	TXK	protein_coding	145	93	88	37	210	99	48	165	TXK tyrosine kinase [Source:HGNC Symbol;Acc:HGNC:12434]
ENSG00000075035	9671	WSCD2	protein_coding	0	2	0	0	1	0	0	2	WSC domain containing 2 [Source:HGNC Symbol;Acc:HGNC:29117]
ENSG00000075043	3785	KCNQ2	protein_coding	0	0	0	0	2	0	0	0	potassium voltage-gated channel subfamily Q member 2 [Source:HGNC Symbol;Acc:HGNC:6296]
ENSG00000075073	6865	TACR2	protein_coding	10	8	3	3	6	5	3	5	tachykinin receptor 2 [Source:HGNC Symbol;Acc:HGNC:11527]
ENSG00000075089	64431	ACTR6	protein_coding	106	127	193	174	207	132	115	207	actin related protein 6 [Source:HGNC Symbol;Acc:HGNC:24025]
ENSG00000075131	54962	TIPIN	protein_coding	116	118	148	129	121	107	93	146	TIMELESS interacting protein [Source:HGNC Symbol;Acc:HGNC:30750]
ENSG00000075142	6717	SRI	protein_coding	351	292	478	493	510	527	350	451	sorcin [Source:HGNC Symbol;Acc:HGNC:11292]
ENSG00000075151	8672	EIF4G3	protein_coding	4171	3100	3190	1817	3466	1431	1445	3136	eukaryotic translation initiation factor 4 gamma 3 [Source:HGNC Symbol;Acc:HGNC:3298]
ENSG00000075188	79023	NUP37	protein_coding	87	95	167	144	154	116	136	174	nucleoporin 37 [Source:HGNC Symbol;Acc:HGNC:29929]
ENSG00000075213	10371	SEMA3A	protein_coding	17	8	12	12	445	246	227	860	semaphorin 3A [Source:HGNC Symbol;Acc:HGNC:10723]
ENSG00000075218	51512	GTSE1	protein_coding	134	117	160	99	114	131	81	73	G2 and S-phase expressed 1 [Source:HGNC Symbol;Acc:HGNC:13698]
ENSG00000075223	10512	SEMA3C	protein_coding	54	50	66	38	60	27	19	56	semaphorin 3C [Source:HGNC Symbol;Acc:HGNC:10725]
ENSG00000075234	55020	TTC38	protein_coding	166	223	242	255	263	298	218	249	tetratricopeptide repeat domain 38 [Source:HGNC Symbol;Acc:HGNC:26082]
ENSG00000075239	38	ACAT1	protein_coding	572	621	657	645	759	645	474	603	acetyl-CoA acetyltransferase 1 [Source:HGNC Symbol;Acc:HGNC:93]
ENSG00000075240	23151	GRAMD4	protein_coding	1101	1322	1538	1330	1129	879	707	741	GRAM domain containing 4 [Source:HGNC Symbol;Acc:HGNC:29113]
ENSG00000075275	9620	CELSR1	protein_coding	434	514	526	377	446	304	356	421	cadherin EGF LAG seven-pass G-type receptor 1 [Source:HGNC Symbol;Acc:HGNC:1850]
ENSG00000075290	7479	WNT8B	protein_coding	1	1	8	1	5	0	3	4	Wnt family member 8B [Source:HGNC Symbol;Acc:HGNC:12789]
ENSG00000075292	27332	ZNF638	protein_coding	3507	1883	1995	1638	1656	827	563	1808	zinc finger protein 638 [Source:HGNC Symbol;Acc:HGNC:17894]
ENSG00000075303	55972	SLC25A40	protein_coding	970	673	695	416	634	382	186	342	solute carrier family 25 member 40 [Source:HGNC Symbol;Acc:HGNC:29680]
ENSG00000075336	29090	TIMM21	protein_coding	191	173	270	247	137	71	49	100	translocase of inner mitochondrial membrane 21 [Source:HGNC Symbol;Acc:HGNC:25010]
ENSG00000075340	119	ADD2	protein_coding	94	68	83	58	132	112	147	225	adducin 2 [Source:HGNC Symbol;Acc:HGNC:244]
ENSG00000075388	2249	FGF4	protein_coding	0	0	0	0	0	0	0	0	fibroblast growth factor 4 [Source:HGNC Symbol;Acc:HGNC:3682]
ENSG00000075391	9462	RASAL2	protein_coding	3089	2153	2210	1222	3256	1356	1402	3357	RAS protein activator like 2 [Source:HGNC Symbol;Acc:HGNC:9874]
ENSG00000075399	9605	VPS9D1	protein_coding	133	135	138	220	509	437	529	662	VPS9 domain containing 1 [Source:HGNC Symbol;Acc:HGNC:13526]
ENSG00000075407	7587	ZNF37A	protein_coding	91	63	101	99	103	72	71	167	zinc finger protein 37A [Source:HGNC Symbol;Acc:HGNC:13102]
ENSG00000075413	4140	MARK3	protein_coding	1947	1812	1567	1488	1697	1119	831	1160	microtubule affinity regulating kinase 3 [Source:HGNC Symbol;Acc:HGNC:6897]
ENSG00000075415	5250	SLC25A3	protein_coding	4717	4490	5477	5588	5779	5748	3920	4008	solute carrier family 25 member 3 [Source:HGNC Symbol;Acc:HGNC:10989]
ENSG00000075420	64778	FNDC3B	protein_coding	3705	2996	2757	1605	2736	1311	1189	2629	fibronectin type III domain containing 3B [Source:HGNC Symbol;Acc:HGNC:24670]
ENSG00000075426	2355	FOSL2	protein_coding	2374	3415	2375	1974	6691	5193	4861	4034	FOS like 2, AP-1 transcription factor subunit [Source:HGNC Symbol;Acc:HGNC:3798]
ENSG00000075429	27091	CACNG5	protein_coding	109	41	101	25	33	26	8	12	calcium voltage-gated channel auxiliary subunit gamma 5 [Source:HGNC Symbol;Acc:HGNC:1409]
ENSG00000075461	27092	CACNG4	protein_coding	19	18	15	12	11	15	6	9	calcium voltage-gated channel auxiliary subunit gamma 4 [Source:HGNC Symbol;Acc:HGNC:1408]
ENSG00000075539	285527	FRYL	protein_coding	1433	709	1074	509	1172	444	475	1934	FRY like transcription coactivator [Source:HGNC Symbol;Acc:HGNC:29127]
ENSG00000075568	23505	TMEM131	protein_coding	1763	1321	1194	790	1669	849	760	1622	transmembrane protein 131 [Source:HGNC Symbol;Acc:HGNC:30366]
ENSG00000075618	6624	FSCN1	protein_coding	4005	4708	5649	5660	5933	5737	3944	3908	fascin actin-bundling protein 1 [Source:HGNC Symbol;Acc:HGNC:11148]
ENSG00000075624	60	ACTB	protein_coding	95924	87853	80355	97850	89311	106401	77365	84251	actin beta [Source:HGNC Symbol;Acc:HGNC:132]
ENSG00000075643	55034	MOCOS	protein_coding	6	10	11	5	14	4	4	10	molybdenum cofactor sulfurase [Source:HGNC Symbol;Acc:HGNC:18234]
ENSG00000075651	5337	PLD1	protein_coding	154	123	131	97	119	52	48	96	phospholipase D1 [Source:HGNC Symbol;Acc:HGNC:9067]
ENSG00000075673	479	ATP12A	protein_coding	0	0	0	0	0	0	0	0	ATPase H+/K+ transporting non-gastric alpha2 subunit [Source:HGNC Symbol;Acc:HGNC:13816]
ENSG00000075702	284403	WDR62	protein_coding	96	76	104	99	65	78	44	50	WD repeat domain 62 [Source:HGNC Symbol;Acc:HGNC:24502]
ENSG00000075711	1739	DLG1	protein_coding	722	424	578	353	434	209	127	360	discs large MAGUK scaffold protein 1 [Source:HGNC Symbol;Acc:HGNC:2900]
ENSG00000075785	7879	RAB7A	protein_coding	6454	5687	5505	4761	5556	5749	3952	4264	RAB7A, member RAS oncogene family [Source:HGNC Symbol;Acc:HGNC:9788]
ENSG00000075790	55973	BCAP29	protein_coding	546	467	503	392	558	408	294	611	B cell receptor associated protein 29 [Source:HGNC Symbol;Acc:HGNC:24131]
ENSG00000075826	25956	SEC31B	protein_coding	219	171	210	203	129	78	121	163	SEC31 homolog B, COPII coat complex component [Source:HGNC Symbol;Acc:HGNC:23197]
ENSG00000075856	9733	SART3	protein_coding	677	706	823	717	688	566	507	561	spliceosome associated factor 3, U4/U6 recycling protein [Source:HGNC Symbol;Acc:HGNC:16860]
ENSG00000075884	55843	ARHGAP15	protein_coding	645	501	468	473	815	551	372	777	Rho GTPase activating protein 15 [Source:HGNC Symbol;Acc:HGNC:21030]
ENSG00000075886	113457	TUBA3D	protein_coding	6	4	3	7	1	2	0	0	tubulin alpha 3d [Source:HGNC Symbol;Acc:HGNC:24071]
ENSG00000075891	5076	PAX2	protein_coding	0	0	0	0	0	0	1	0	paired box 2 [Source:HGNC Symbol;Acc:HGNC:8616]
ENSG00000075914	23016	EXOSC7	protein_coding	146	158	256	395	258	235	158	206	exosome component 7 [Source:HGNC Symbol;Acc:HGNC:28112]
ENSG00000075945	22920	KIFAP3	protein_coding	163	122	178	127	186	117	98	203	kinesin associated protein 3 [Source:HGNC Symbol;Acc:HGNC:17060]
ENSG00000075975	23609	MKRN2	protein_coding	1245	1201	1320	1216	1212	1158	856	943	makorin ring finger protein 2 [Source:HGNC Symbol;Acc:HGNC:7113]
ENSG00000076003	4175	MCM6	protein_coding	560	590	811	567	741	448	458	751	minichromosome maintenance complex component 6 [Source:HGNC Symbol;Acc:HGNC:6949]
ENSG00000076043	25996	REXO2	protein_coding	257	236	236	262	297	305	197	204	RNA exonuclease 2 [Source:HGNC Symbol;Acc:HGNC:17851]
ENSG00000076053	10179	RBM7	protein_coding	400	331	323	270	502	312	230	561	RNA binding motif protein 7 [Source:HGNC Symbol;Acc:HGNC:9904]
ENSG00000076067	5939	RBMS2	protein_coding	117	117	128	158	150	131	159	209	RNA binding motif single stranded interacting protein 2 [Source:HGNC Symbol;Acc:HGNC:9909]
ENSG00000076108	11176	BAZ2A	protein_coding	1630	1684	1498	967	2003	1623	1852	1972	bromodomain adjacent to zinc finger domain 2A [Source:HGNC Symbol;Acc:HGNC:962]
ENSG00000076201	25930	PTPN23	protein_coding	638	812	871	932	643	459	497	581	protein tyrosine phosphatase non-receptor type 23 [Source:HGNC Symbol;Acc:HGNC:14406]
ENSG00000076242	4292	MLH1	protein_coding	433	393	508	440	524	400	325	548	mutL homolog 1 [Source:HGNC Symbol;Acc:HGNC:7127]
ENSG00000076248	7374	UNG	protein_coding	153	150	279	209	163	185	119	114	uracil DNA glycosylase [Source:HGNC Symbol;Acc:HGNC:12572]
ENSG00000076258	2329	FMO4	protein_coding	11	15	17	6	19	15	17	17	flavin containing dimethylaniline monoxygenase 4 [Source:HGNC Symbol;Acc:HGNC:3772]
ENSG00000076321	27252	KLHL20	protein_coding	434	350	414	233	416	205	191	455	kelch like family member 20 [Source:HGNC Symbol;Acc:HGNC:25056]
ENSG00000076344	8786	RGS11	protein_coding	2	1	1	1	1	0	3	0	regulator of G protein signaling 11 [Source:HGNC Symbol;Acc:HGNC:9993]
ENSG00000076351	113235	SLC46A1	protein_coding	92	120	108	79	64	44	33	20	solute carrier family 46 member 1 [Source:HGNC Symbol;Acc:HGNC:30521]
ENSG00000076356	5362	PLXNA2	protein_coding	22	38	32	34	29	15	26	40	plexin A2 [Source:HGNC Symbol;Acc:HGNC:9100]
ENSG00000076382	10615	SPAG5	protein_coding	336	300	282	275	396	280	217	217	sperm associated antigen 5 [Source:HGNC Symbol;Acc:HGNC:13452]
ENSG00000076513	88455	ANKRD13A	protein_coding	700	631	628	411	674	628	556	595	ankyrin repeat domain 13A [Source:HGNC Symbol;Acc:HGNC:21268]
ENSG00000076554	7163	TPD52	protein_coding	370	301	444	275	373	285	223	346	tumor protein D52 [Source:HGNC Symbol;Acc:HGNC:12005]
ENSG00000076555	32	ACACB	protein_coding	22	24	35	22	32	14	16	24	acetyl-CoA carboxylase beta [Source:HGNC Symbol;Acc:HGNC:85]
ENSG00000076604	9618	TRAF4	protein_coding	338	303	380	404	256	237	81	73	TNF receptor associated factor 4 [Source:HGNC Symbol;Acc:HGNC:12034]
ENSG00000076641	55824	PAG1	protein_coding	2482	1927	2318	1387	2200	1110	780	1720	phosphoprotein membrane anchor with glycosphingolipid microdomains 1 [Source:HGNC Symbol;Acc:HGNC:30043]
ENSG00000076650	55094	GPATCH1	protein_coding	120	86	134	95	73	76	69	109	G-patch domain containing 1 [Source:HGNC Symbol;Acc:HGNC:24658]
ENSG00000076662	3385	ICAM3	protein_coding	97	116	138	160	127	134	64	58	intercellular adhesion molecule 3 [Source:HGNC Symbol;Acc:HGNC:5346]
ENSG00000076685	22978	NT5C2	protein_coding	1243	1069	1364	967	1383	885	893	1213	5'-nucleotidase, cytosolic II [Source:HGNC Symbol;Acc:HGNC:8022]
ENSG00000076706	4162	MCAM	protein_coding	4	7	4	3	8	2	3	1	melanoma cell adhesion molecule [Source:HGNC Symbol;Acc:HGNC:6934]
ENSG00000076716	2239	GPC4	protein_coding	6021	4929	5201	3471	4535	4137	3300	3790	glypican 4 [Source:HGNC Symbol;Acc:HGNC:4452]
ENSG00000076770	55796	MBNL3	protein_coding	270	163	214	95	183	80	87	238	muscleblind like splicing regulator 3 [Source:HGNC Symbol;Acc:HGNC:20564]
ENSG00000076826	57662	CAMSAP3	protein_coding	32	32	21	41	23	14	7	8	calmodulin regulated spectrin associated protein family member 3 [Source:HGNC Symbol;Acc:HGNC:29307]
ENSG00000076864	5909	RAP1GAP	protein_coding	13	25	21	30	19	9	13	9	RAP1 GTPase activating protein [Source:HGNC Symbol;Acc:HGNC:9858]
ENSG00000076924	56949	XAB2	protein_coding	593	655	833	902	894	855	707	723	XPA binding protein 2 [Source:HGNC Symbol;Acc:HGNC:14089]
ENSG00000076928	9138	ARHGEF1	protein_coding	1542	1572	2060	2211	1850	1560	1179	1251	Rho guanine nucleotide exchange factor 1 [Source:HGNC Symbol;Acc:HGNC:681]
ENSG00000076944	6813	STXBP2	protein_coding	1413	1574	1670	2298	2155	2044	1540	1599	syntaxin binding protein 2 [Source:HGNC Symbol;Acc:HGNC:11445]
ENSG00000076984	5609	MAP2K7	protein_coding	546	590	558	625	596	517	263	261	mitogen-activated protein kinase kinase 7 [Source:HGNC Symbol;Acc:HGNC:6847]
ENSG00000077009	27231	NMRK2	protein_coding	1	2	0	0	2	0	1	0	nicotinamide riboside kinase 2 [Source:HGNC Symbol;Acc:HGNC:17871]
ENSG00000077044	8527	DGKD	protein_coding	646	822	845	737	817	546	409	429	diacylglycerol kinase delta [Source:HGNC Symbol;Acc:HGNC:2851]
ENSG00000077063	83992	CTTNBP2	protein_coding	36	30	31	19	20	3	6	26	cortactin binding protein 2 [Source:HGNC Symbol;Acc:HGNC:15679]
ENSG00000077080	51412	ACTL6B	protein_coding	0	0	2	1	1	0	0	0	actin like 6B [Source:HGNC Symbol;Acc:HGNC:160]
ENSG00000077092	5915	RARB	protein_coding	6	0	3	2	8	2	1	1	retinoic acid receptor beta [Source:HGNC Symbol;Acc:HGNC:9865]
ENSG00000077097	7155	TOP2B	protein_coding	2540	1392	1965	1204	2109	939	672	1797	DNA topoisomerase II beta [Source:HGNC Symbol;Acc:HGNC:11990]
ENSG00000077147	56889	TM9SF3	protein_coding	3213	2788	3519	2411	3361	1700	1491	3032	transmembrane 9 superfamily member 3 [Source:HGNC Symbol;Acc:HGNC:21529]
ENSG00000077150	4791	NFKB2	protein_coding	787	1095	1328	1860	1841	1725	1515	1597	nuclear factor kappa B subunit 2 [Source:HGNC Symbol;Acc:HGNC:7795]
ENSG00000077152	29089	UBE2T	protein_coding	94	86	112	103	84	87	62	60	ubiquitin conjugating enzyme E2 T [Source:HGNC Symbol;Acc:HGNC:25009]
ENSG00000077157	4660	PPP1R12B	protein_coding	638	459	420	304	348	171	187	354	protein phosphatase 1 regulatory subunit 12B [Source:HGNC Symbol;Acc:HGNC:7619]
ENSG00000077232	54431	DNAJC10	protein_coding	1994	1369	1926	1193	1747	849	693	1652	DnaJ heat shock protein family (Hsp40) member C10 [Source:HGNC Symbol;Acc:HGNC:24637]
ENSG00000077235	2975	GTF3C1	protein_coding	1908	1901	1863	1421	1606	1323	1047	1133	general transcription factor IIIC subunit 1 [Source:HGNC Symbol;Acc:HGNC:4664]
ENSG00000077238	3566	IL4R	protein_coding	840	1021	1093	1122	910	631	526	552	interleukin 4 receptor [Source:HGNC Symbol;Acc:HGNC:6015]
ENSG00000077254	23032	USP33	protein_coding	1111	787	981	553	1268	637	534	1148	ubiquitin specific peptidase 33 [Source:HGNC Symbol;Acc:HGNC:20059]
ENSG00000077264	5063	PAK3	protein_coding	0	1	2	0	2	0	0	0	p21 (RAC1) activated kinase 3 [Source:HGNC Symbol;Acc:HGNC:8592]
ENSG00000077274	827	CAPN6	protein_coding	2	1	2	3	6	1	5	4	calpain 6 [Source:HGNC Symbol;Acc:HGNC:1483]
ENSG00000077279	1641	DCX	protein_coding	1	0	0	0	0	0	0	0	doublecortin [Source:HGNC Symbol;Acc:HGNC:2714]
ENSG00000077312	6626	SNRPA	protein_coding	575	512	588	813	667	754	475	540	small nuclear ribonucleoprotein polypeptide A [Source:HGNC Symbol;Acc:HGNC:11151]
ENSG00000077327	9576	SPAG6	protein_coding	28	21	11	14	20	23	12	18	sperm associated antigen 6 [Source:HGNC Symbol;Acc:HGNC:11215]
ENSG00000077348	56915	EXOSC5	protein_coding	107	155	231	274	260	225	168	161	exosome component 5 [Source:HGNC Symbol;Acc:HGNC:24662]
ENSG00000077380	1781	DYNC1I2	protein_coding	703	693	804	810	881	500	361	751	dynein cytoplasmic 1 intermediate chain 2 [Source:HGNC Symbol;Acc:HGNC:2964]
ENSG00000077420	54518	APBB1IP	protein_coding	5713	5676	4725	4531	4350	3805	2648	2902	amyloid beta precursor protein binding family B member 1 interacting protein [Source:HGNC Symbol;Acc:HGNC:17379]
ENSG00000077454	4034	LRCH4	protein_coding	1067	1282	1219	1632	1462	1317	900	976	leucine rich repeats and calponin homology domain containing 4 [Source:HGNC Symbol;Acc:HGNC:6691]
ENSG00000077458	143684	FAM76B	protein_coding	217	154	210	144	244	132	117	366	family with sequence similarity 76 member B [Source:HGNC Symbol;Acc:HGNC:28492]
ENSG00000077463	51548	SIRT6	protein_coding	293	387	508	720	426	476	262	264	sirtuin 6 [Source:HGNC Symbol;Acc:HGNC:14934]
ENSG00000077498	7299	TYR	protein_coding	0	0	0	0	0	0	0	0	tyrosinase [Source:HGNC Symbol;Acc:HGNC:12442]
ENSG00000077514	10714	POLD3	protein_coding	258	239	247	238	230	156	158	280	DNA polymerase delta 3, accessory subunit [Source:HGNC Symbol;Acc:HGNC:20932]
ENSG00000077522	88	ACTN2	protein_coding	2	5	2	3	82	62	74	139	actinin alpha 2 [Source:HGNC Symbol;Acc:HGNC:164]
ENSG00000077549	832	CAPZB	protein_coding	4705	4567	4830	5434	5583	6099	3867	4241	capping actin protein of muscle Z-line subunit beta [Source:HGNC Symbol;Acc:HGNC:1491]
ENSG00000077585	7107	GPR137B	protein_coding	195	154	206	162	151	127	115	139	G protein-coupled receptor 137B [Source:HGNC Symbol;Acc:HGNC:11862]
ENSG00000077616	10003	NAALAD2	protein_coding	52	27	38	21	23	11	12	59	N-acetylated alpha-linked acidic dipeptidase 2 [Source:HGNC Symbol;Acc:HGNC:14526]
ENSG00000077684	79960	JADE1	protein_coding	290	286	283	256	277	131	75	169	jade family PHD finger 1 [Source:HGNC Symbol;Acc:HGNC:30027]
ENSG00000077713	203427	SLC25A43	protein_coding	323	283	283	209	248	205	178	193	solute carrier family 25 member 43 [Source:HGNC Symbol;Acc:HGNC:30557]
ENSG00000077721	7319	UBE2A	protein_coding	1782	1550	1565	1398	2152	1863	1748	2328	ubiquitin conjugating enzyme E2 A [Source:HGNC Symbol;Acc:HGNC:12472]
ENSG00000077782	2260	FGFR1	protein_coding	1383	1450	1536	1332	1793	1549	1258	1381	fibroblast growth factor receptor 1 [Source:HGNC Symbol;Acc:HGNC:3688]
ENSG00000077800	8468	FKBP6	protein_coding	0	1	0	0	0	0	1	0	FKBP prolyl isomerase family member 6 (inactive) [Source:HGNC Symbol;Acc:HGNC:3722]
ENSG00000077935	27127	SMC1B	protein_coding	5	7	1	7	3	3	2	4	structural maintenance of chromosomes 1B [Source:HGNC Symbol;Acc:HGNC:11112]
ENSG00000077942	2192	FBLN1	protein_coding	16	19	13	19	12	21	11	15	fibulin 1 [Source:HGNC Symbol;Acc:HGNC:3600]
ENSG00000077943	8516	ITGA8	protein_coding	3	2	0	0	5	1	0	0	integrin subunit alpha 8 [Source:HGNC Symbol;Acc:HGNC:6144]
ENSG00000077984	8530	CST7	protein_coding	22	16	9	17	18	20	15	21	cystatin F [Source:HGNC Symbol;Acc:HGNC:2479]
ENSG00000078018	4133	MAP2	protein_coding	44	31	36	28	45	28	33	60	microtubule associated protein 2 [Source:HGNC Symbol;Acc:HGNC:6839]
ENSG00000078043	9063	PIAS2	protein_coding	552	333	433	321	337	201	144	254	protein inhibitor of activated STAT 2 [Source:HGNC Symbol;Acc:HGNC:17311]
ENSG00000078053	273	AMPH	protein_coding	3	1	2	5	2	4	4	5	amphiphysin [Source:HGNC Symbol;Acc:HGNC:471]
ENSG00000078061	369	ARAF	protein_coding	495	549	504	615	648	645	512	575	A-Raf proto-oncogene, serine/threonine kinase [Source:HGNC Symbol;Acc:HGNC:646]
ENSG00000078070	56922	MCCC1	protein_coding	360	398	441	371	419	379	291	386	methylcrotonoyl-CoA carboxylase 1 [Source:HGNC Symbol;Acc:HGNC:6936]
ENSG00000078081	27074	LAMP3	protein_coding	6	3	5	12	234	172	207	318	lysosomal associated membrane protein 3 [Source:HGNC Symbol;Acc:HGNC:14582]
ENSG00000078098	2191	FAP	protein_coding	89	61	57	44	607	217	120	456	fibroblast activation protein alpha [Source:HGNC Symbol;Acc:HGNC:3590]
ENSG00000078114	10529	NEBL	protein_coding	6	4	11	3	19	5	13	37	nebulette [Source:HGNC Symbol;Acc:HGNC:16932]
ENSG00000078124	55331	ACER3	protein_coding	735	482	622	394	551	312	205	467	alkaline ceramidase 3 [Source:HGNC Symbol;Acc:HGNC:16066]
ENSG00000078140	3093	UBE2K	protein_coding	1937	1514	1868	1451	1723	1292	792	1194	ubiquitin conjugating enzyme E2 K [Source:HGNC Symbol;Acc:HGNC:4914]
ENSG00000078142	5289	PIK3C3	protein_coding	597	452	606	503	741	338	296	646	phosphatidylinositol 3-kinase catalytic subunit type 3 [Source:HGNC Symbol;Acc:HGNC:8974]
ENSG00000078177	55728	N4BP2	protein_coding	344	204	255	148	227	87	88	401	NEDD4 binding protein 2 [Source:HGNC Symbol;Acc:HGNC:29851]
ENSG00000078237	57103	TIGAR	protein_coding	129	86	144	124	79	59	42	86	TP53 induced glycolysis regulatory phosphatase [Source:HGNC Symbol;Acc:HGNC:1185]
ENSG00000078246	7289	TULP3	protein_coding	97	68	86	55	51	43	39	46	TUB like protein 3 [Source:HGNC Symbol;Acc:HGNC:12425]
ENSG00000078269	8871	SYNJ2	protein_coding	3548	3640	2791	2008	2237	1152	861	1200	synaptojanin 2 [Source:HGNC Symbol;Acc:HGNC:11504]
ENSG00000078295	108	ADCY2	protein_coding	0	0	0	0	0	0	0	0	adenylate cyclase 2 [Source:HGNC Symbol;Acc:HGNC:233]
ENSG00000078304	5527	PPP2R5C	protein_coding	1330	1253	1185	1006	1731	1040	853	1294	protein phosphatase 2 regulatory subunit B'gamma [Source:HGNC Symbol;Acc:HGNC:9311]
ENSG00000078319		PMS2P1	transcribed_unprocessed_pseudogene	100	88	112	104	86	103	79	101	PMS1 homolog 2, mismatch repair system component pseudogene 1 [Source:HGNC Symbol;Acc:HGNC:9123]
ENSG00000078328	54715	RBFOX1	protein_coding	0	0	1	0	0	0	0	0	RNA binding fox-1 homolog 1 [Source:HGNC Symbol;Acc:HGNC:18222]
ENSG00000078369	2782	GNB1	protein_coding	6673	6555	7114	5804	7243	7000	5569	5536	G protein subunit beta 1 [Source:HGNC Symbol;Acc:HGNC:4396]
ENSG00000078399	3205	HOXA9	protein_coding	617	540	358	369	968	962	716	702	homeobox A9 [Source:HGNC Symbol;Acc:HGNC:5109]
ENSG00000078401	1906	EDN1	protein_coding	5	4	3	0	39	39	35	37	endothelin 1 [Source:HGNC Symbol;Acc:HGNC:3176]
ENSG00000078403	8028	MLLT10	protein_coding	691	449	543	309	729	333	334	823	MLLT10 histone lysine methyltransferase DOT1L cofactor [Source:HGNC Symbol;Acc:HGNC:16063]
ENSG00000078487	55063	ZCWPW1	protein_coding	48	55	58	67	64	74	51	38	zinc finger CW-type and PWWP domain containing 1 [Source:HGNC Symbol;Acc:HGNC:23486]
ENSG00000078549	117	ADCYAP1R1	protein_coding	0	0	0	3	0	0	1	0	ADCYAP receptor type I [Source:HGNC Symbol;Acc:HGNC:242]
ENSG00000078579	26281	FGF20	protein_coding	0	0	0	0	0	0	1	0	fibroblast growth factor 20 [Source:HGNC Symbol;Acc:HGNC:3677]
ENSG00000078589	27334	P2RY10	protein_coding	0	1	0	0	0	0	0	0	P2Y receptor family member 10 [Source:HGNC Symbol;Acc:HGNC:19906]
ENSG00000078596	9452	ITM2A	protein_coding	1	5	14	3	7	5	4	6	integral membrane protein 2A [Source:HGNC Symbol;Acc:HGNC:6173]
ENSG00000078618	4898	NRDC	protein_coding	4321	3944	4054	3660	4857	2810	2847	4883	nardilysin convertase [Source:HGNC Symbol;Acc:HGNC:7995]
ENSG00000078668	7419	VDAC3	protein_coding	1190	1301	1664	1677	1437	1288	926	1062	voltage dependent anion channel 3 [Source:HGNC Symbol;Acc:HGNC:12674]
ENSG00000078674	5108	PCM1	protein_coding	13916	7055	7476	5115	6138	2176	1369	4185	pericentriolar material 1 [Source:HGNC Symbol;Acc:HGNC:8727]
ENSG00000078687	57690	TNRC6C	protein_coding	180	161	168	142	126	68	65	90	trinucleotide repeat containing adaptor 6C [Source:HGNC Symbol;Acc:HGNC:29318]
ENSG00000078699	9139	CBFA2T2	protein_coding	359	276	316	274	198	152	154	185	CBFA2/RUNX1 partner transcriptional co-repressor 2 [Source:HGNC Symbol;Acc:HGNC:1536]
ENSG00000078725	1620	BRINP1	protein_coding	0	0	0	0	0	0	0	0	BMP/retinoic acid inducible neural specific 1 [Source:HGNC Symbol;Acc:HGNC:2687]
ENSG00000078747	83737	ITCH	protein_coding	2178	1754	1791	1500	1855	1328	893	1561	itchy E3 ubiquitin protein ligase [Source:HGNC Symbol;Acc:HGNC:13890]
ENSG00000078795	27039	PKD2L2	protein_coding	274	197	235	121	172	83	30	111	polycystin 2 like 2, transient receptor potential cation channel [Source:HGNC Symbol;Acc:HGNC:9012]
ENSG00000078804	58476	TP53INP2	protein_coding	275	342	290	299	328	317	371	451	tumor protein p53 inducible nuclear protein 2 [Source:HGNC Symbol;Acc:HGNC:16104]
ENSG00000078808	51150	SDF4	protein_coding	2155	2660	3048	3759	3744	3659	2683	2650	stromal cell derived factor 4 [Source:HGNC Symbol;Acc:HGNC:24188]
ENSG00000078814	57644	MYH7B	protein_coding	29	17	17	15	33	20	30	24	myosin heavy chain 7B [Source:HGNC Symbol;Acc:HGNC:15906]
ENSG00000078898	80341	BPIFB2	protein_coding	0	0	0	0	1	0	0	0	BPI fold containing family B member 2 [Source:HGNC Symbol;Acc:HGNC:16177]
ENSG00000078900	7161	TP73	protein_coding	96	129	134	99	78	53	54	54	tumor protein p73 [Source:HGNC Symbol;Acc:HGNC:12003]
ENSG00000078902	54472	TOLLIP	protein_coding	1166	1300	1732	1675	1161	1048	715	780	toll interacting protein [Source:HGNC Symbol;Acc:HGNC:16476]
ENSG00000078967	51619	UBE2D4	protein_coding	157	193	235	249	205	205	190	253	ubiquitin conjugating enzyme E2 D4 (putative) [Source:HGNC Symbol;Acc:HGNC:21647]
ENSG00000079101	27098	CLUL1	protein_coding	7	1	1	2	5	0	1	0	clusterin like 1 [Source:HGNC Symbol;Acc:HGNC:2096]
ENSG00000079102	862	RUNX1T1	protein_coding	0	1	1	0	7	1	6	14	RUNX1 partner transcriptional co-repressor 1 [Source:HGNC Symbol;Acc:HGNC:1535]
ENSG00000079112	1015	CDH17	protein_coding	7	3	2	3	8	2	1	1	cadherin 17 [Source:HGNC Symbol;Acc:HGNC:1756]
ENSG00000079134	9984	THOC1	protein_coding	327	217	283	306	290	166	131	293	THO complex 1 [Source:HGNC Symbol;Acc:HGNC:19070]
ENSG00000079150	51661	FKBP7	protein_coding	93	70	51	60	56	50	35	60	FKBP prolyl isomerase 7 [Source:HGNC Symbol;Acc:HGNC:3723]
ENSG00000079156	114880	OSBPL6	protein_coding	3	3	10	5	11	12	6	9	oxysterol binding protein like 6 [Source:HGNC Symbol;Acc:HGNC:16388]
ENSG00000079215	6507	SLC1A3	protein_coding	3787	3769	3823	2375	7542	4610	4866	6877	solute carrier family 1 member 3 [Source:HGNC Symbol;Acc:HGNC:10941]
ENSG00000079246	7520	XRCC5	protein_coding	5241	5409	5477	4272	5932	4017	3370	5122	X-ray repair cross complementing 5 [Source:HGNC Symbol;Acc:HGNC:12833]
ENSG00000079257	56925	LXN	protein_coding	29	27	27	7	37	15	21	33	latexin [Source:HGNC Symbol;Acc:HGNC:13347]
ENSG00000079263	11262	SP140	protein_coding	7	20	14	25	19	14	13	20	SP140 nuclear body protein [Source:HGNC Symbol;Acc:HGNC:17133]
ENSG00000079277	8569	MKNK1	protein_coding	1223	1220	1143	1090	1213	1049	855	963	MAPK interacting serine/threonine kinase 1 [Source:HGNC Symbol;Acc:HGNC:7110]
ENSG00000079308	7145	TNS1	protein_coding	328	373	378	242	254	180	195	240	tensin 1 [Source:HGNC Symbol;Acc:HGNC:11973]
ENSG00000079313	57455	REXO1	protein_coding	418	431	478	478	459	409	303	332	RNA exonuclease 1 homolog [Source:HGNC Symbol;Acc:HGNC:24616]
ENSG00000079332	56681	SAR1A	protein_coding	1491	1426	1709	1572	4939	3412	4486	6870	secretion associated Ras related GTPase 1A [Source:HGNC Symbol;Acc:HGNC:10534]
ENSG00000079335	8556	CDC14A	protein_coding	197	101	135	74	452	286	362	943	cell division cycle 14A [Source:HGNC Symbol;Acc:HGNC:1718]
ENSG00000079337	10411	RAPGEF3	protein_coding	12	23	27	22	48	56	35	50	Rap guanine nucleotide exchange factor 3 [Source:HGNC Symbol;Acc:HGNC:16629]
ENSG00000079385	634	CEACAM1	protein_coding	2	2	4	5	26	43	93	163	CEA cell adhesion molecule 1 [Source:HGNC Symbol;Acc:HGNC:1814]
ENSG00000079387	29843	SENP1	protein_coding	141	94	134	71	102	44	51	120	SUMO specific peptidase 1 [Source:HGNC Symbol;Acc:HGNC:17927]
ENSG00000079393	51207	DUSP13	protein_coding	9	13	13	16	6	10	4	4	dual specificity phosphatase 13 [Source:HGNC Symbol;Acc:HGNC:19681]
ENSG00000079432	23152	CIC	protein_coding	1094	1163	1105	966	1198	818	781	810	capicua transcriptional repressor [Source:HGNC Symbol;Acc:HGNC:14214]
ENSG00000079435	3991	LIPE	protein_coding	3	11	12	24	32	25	32	45	lipase E, hormone sensitive type [Source:HGNC Symbol;Acc:HGNC:6621]
ENSG00000079459	2222	FDFT1	protein_coding	2629	2208	3462	2679	2376	2524	1550	1599	farnesyl-diphosphate farnesyltransferase 1 [Source:HGNC Symbol;Acc:HGNC:3629]
ENSG00000079462	5050	PAFAH1B3	protein_coding	73	81	107	163	137	142	87	99	platelet activating factor acetylhydrolase 1b catalytic subunit 3 [Source:HGNC Symbol;Acc:HGNC:8576]
ENSG00000079482	4983	OPHN1	protein_coding	41	46	66	34	99	91	118	175	oligophrenin 1 [Source:HGNC Symbol;Acc:HGNC:8148]
ENSG00000079557	173	AFM	protein_coding	1	0	0	0	4	0	1	14	afamin [Source:HGNC Symbol;Acc:HGNC:316]
ENSG00000079616	3835	KIF22	protein_coding	253	233	327	372	347	358	244	271	kinesin family member 22 [Source:HGNC Symbol;Acc:HGNC:6391]
ENSG00000079689	10590	SCGN	protein_coding	0	0	0	0	0	0	1	0	secretagogin, EF-hand calcium binding protein [Source:HGNC Symbol;Acc:HGNC:16941]
ENSG00000079691	55604	CARMIL1	protein_coding	19	28	16	16	44	16	40	62	capping protein regulator and myosin 1 linker 1 [Source:HGNC Symbol;Acc:HGNC:21581]
ENSG00000079739	5236	PGM1	protein_coding	54	43	49	52	48	54	36	40	phosphoglucomutase 1 [Source:HGNC Symbol;Acc:HGNC:8905]
ENSG00000079785	1653	DDX1	protein_coding	1062	815	1165	1047	1228	677	505	1068	DEAD-box helicase 1 [Source:HGNC Symbol;Acc:HGNC:2734]
ENSG00000079805	1785	DNM2	protein_coding	2513	2953	3093	2866	3688	3404	2550	2687	dynamin 2 [Source:HGNC Symbol;Acc:HGNC:2974]
ENSG00000079819	2037	EPB41L2	protein_coding	2519	2096	2214	1384	2630	1255	1129	2357	erythrocyte membrane protein band 4.1 like 2 [Source:HGNC Symbol;Acc:HGNC:3379]
ENSG00000079841	22999	RIMS1	protein_coding	12	1	5	1	4	5	3	4	regulating synaptic membrane exocytosis 1 [Source:HGNC Symbol;Acc:HGNC:17282]
ENSG00000079931	26002	MOXD1	protein_coding	0	2	0	1	5	5	3	3	monooxygenase DBH like 1 [Source:HGNC Symbol;Acc:HGNC:21063]
ENSG00000079950	8417	STX7	protein_coding	521	444	561	399	411	266	194	290	syntaxin 7 [Source:HGNC Symbol;Acc:HGNC:11442]
ENSG00000079974	11158	RABL2B	protein_coding	167	149	149	164	147	91	90	108	RAB, member of RAS oncogene family like 2B [Source:HGNC Symbol;Acc:HGNC:9800]
ENSG00000079999	9817	KEAP1	protein_coding	688	965	1292	1401	934	845	513	534	kelch like ECH associated protein 1 [Source:HGNC Symbol;Acc:HGNC:23177]
ENSG00000080007	55510	DDX43	protein_coding	19	11	5	6	41	18	15	36	DEAD-box helicase 43 [Source:HGNC Symbol;Acc:HGNC:18677]
ENSG00000080031	5794	PTPRH	protein_coding	14	10	13	11	15	14	7	8	protein tyrosine phosphatase receptor type H [Source:HGNC Symbol;Acc:HGNC:9672]
ENSG00000080166	1638	DCT	protein_coding	7	0	3	2	2	0	0	2	dopachrome tautomerase [Source:HGNC Symbol;Acc:HGNC:2709]
ENSG00000080189	51006	SLC35C2	protein_coding	377	434	553	634	596	550	452	537	solute carrier family 35 member C2 [Source:HGNC Symbol;Acc:HGNC:17117]
ENSG00000080200	131544	CRYBG3	protein_coding	775	428	686	362	563	240	243	907	crystallin beta-gamma domain containing 3 [Source:HGNC Symbol;Acc:HGNC:34427]
ENSG00000080224	285220	EPHA6	protein_coding	1	1	1	0	2	1	0	2	EPH receptor A6 [Source:HGNC Symbol;Acc:HGNC:19296]
ENSG00000080293	6344	SCTR	protein_coding	0	0	0	0	0	0	0	0	secretin receptor [Source:HGNC Symbol;Acc:HGNC:10608]
ENSG00000080298	5991	RFX3	protein_coding	313	218	242	135	435	228	243	677	regulatory factor X3 [Source:HGNC Symbol;Acc:HGNC:9984]
ENSG00000080345	55183	RIF1	protein_coding	1558	847	1153	618	861	485	405	1332	replication timing regulatory factor 1 [Source:HGNC Symbol;Acc:HGNC:23207]
ENSG00000080371	23011	RAB21	protein_coding	1117	993	1307	973	1220	847	713	1165	RAB21, member RAS oncogene family [Source:HGNC Symbol;Acc:HGNC:18263]
ENSG00000080493	8671	SLC4A4	protein_coding	45	27	58	21	48	24	29	70	solute carrier family 4 member 4 [Source:HGNC Symbol;Acc:HGNC:11030]
ENSG00000080503	6595	SMARCA2	protein_coding	2056	1662	1858	1157	2015	1069	975	1763	SWI/SNF related, matrix associated, actin dependent regulator of chromatin, subfamily a, member 2 [Source:HGNC Symbol;Acc:HGNC:11098]
ENSG00000080511	50700	RDH8	protein_coding	0	1	0	0	0	1	0	1	retinol dehydrogenase 8 [Source:HGNC Symbol;Acc:HGNC:14423]
ENSG00000080546	27244	SESN1	protein_coding	1445	978	1391	757	684	353	276	397	sestrin 1 [Source:HGNC Symbol;Acc:HGNC:21595]
ENSG00000080561	11043	MID2	protein_coding	121	119	83	53	87	62	61	103	midline 2 [Source:HGNC Symbol;Acc:HGNC:7096]
ENSG00000080572	139212	DNAAF6	protein_coding	0	0	0	0	0	0	0	0	dynein axonemal assembly factor 6 [Source:HGNC Symbol;Acc:HGNC:28570]
ENSG00000080573	50509	COL5A3	protein_coding	29	95	47	96	75	52	51	74	collagen type V alpha 3 chain [Source:HGNC Symbol;Acc:HGNC:14864]
ENSG00000080603	10847	SRCAP	protein_coding	2930	2955	2148	1691	1931	1360	1447	1566	Snf2 related CREBBP activator protein [Source:HGNC Symbol;Acc:HGNC:16974]
ENSG00000080608	9933	PUM3	protein_coding	859	737	859	965	860	527	436	997	pumilio RNA binding family member 3 [Source:HGNC Symbol;Acc:HGNC:29676]
ENSG00000080618	1361	CPB2	protein_coding	6	1	0	3	4	2	0	2	carboxypeptidase B2 [Source:HGNC Symbol;Acc:HGNC:2300]
ENSG00000080644	1136	CHRNA3	protein_coding	1	5	6	3	6	4	5	10	cholinergic receptor nicotinic alpha 3 subunit [Source:HGNC Symbol;Acc:HGNC:1957]
ENSG00000080709	3781	KCNN2	protein_coding	495	350	296	221	316	259	131	207	potassium calcium-activated channel subfamily N member 2 [Source:HGNC Symbol;Acc:HGNC:6291]
ENSG00000080802	4850	CNOT4	protein_coding	578	507	391	309	525	350	344	506	CCR4-NOT transcription complex subunit 4 [Source:HGNC Symbol;Acc:HGNC:7880]
ENSG00000080815	5663	PSEN1	protein_coding	1525	1467	1491	1163	1607	1059	1277	1587	presenilin 1 [Source:HGNC Symbol;Acc:HGNC:9508]
ENSG00000080819	1371	CPOX	protein_coding	193	221	296	209	202	150	140	170	coproporphyrinogen oxidase [Source:HGNC Symbol;Acc:HGNC:2321]
ENSG00000080822	56650	CLDND1	protein_coding	762	783	625	587	797	458	382	698	claudin domain containing 1 [Source:HGNC Symbol;Acc:HGNC:1322]
ENSG00000080823	5891	MOK	protein_coding	25	25	19	37	34	34	15	27	MOK protein kinase [Source:HGNC Symbol;Acc:HGNC:9833]
ENSG00000080824	3320	HSP90AA1	protein_coding	14866	11869	15920	21434	17600	12773	7143	17114	heat shock protein 90 alpha family class A member 1 [Source:HGNC Symbol;Acc:HGNC:5253]
ENSG00000080839	5933	RBL1	protein_coding	234	138	331	155	183	69	63	217	RB transcriptional corepressor like 1 [Source:HGNC Symbol;Acc:HGNC:9893]
ENSG00000080845	22839	DLGAP4	protein_coding	1825	1657	1344	1467	1200	1023	597	654	DLG associated protein 4 [Source:HGNC Symbol;Acc:HGNC:24476]
ENSG00000080854	22997	IGSF9B	protein_coding	1	1	1	0	0	1	4	1	immunoglobulin superfamily member 9B [Source:HGNC Symbol;Acc:HGNC:32326]
ENSG00000080910	3080	CFHR2	protein_coding	0	0	0	0	0	0	0	0	complement factor H related 2 [Source:HGNC Symbol;Acc:HGNC:4890]
ENSG00000080947	114819	CROCCP3	transcribed_unprocessed_pseudogene	73	47	58	55	46	22	31	56	CROCC pseudogene 3 [Source:HGNC Symbol;Acc:HGNC:29405]
ENSG00000080986	10403	NDC80	protein_coding	106	75	110	104	120	74	54	92	NDC80 kinetochore complex component [Source:HGNC Symbol;Acc:HGNC:16909]
ENSG00000081014	23431	AP4E1	protein_coding	761	460	696	396	510	180	168	538	adaptor related protein complex 4 subunit epsilon 1 [Source:HGNC Symbol;Acc:HGNC:573]
ENSG00000081019	54665	RSBN1	protein_coding	505	354	405	262	336	195	125	266	round spermatid basic protein 1 [Source:HGNC Symbol;Acc:HGNC:25642]
ENSG00000081026	260425	MAGI3	protein_coding	142	67	116	64	106	50	69	188	membrane associated guanylate kinase, WW and PDZ domain containing 3 [Source:HGNC Symbol;Acc:HGNC:29647]
ENSG00000081041	2920	CXCL2	protein_coding	51	113	45	78	588	500	311	318	C-X-C motif chemokine ligand 2 [Source:HGNC Symbol;Acc:HGNC:4603]
ENSG00000081051	174	AFP	protein_coding	0	0	0	0	2	0	0	0	alpha fetoprotein [Source:HGNC Symbol;Acc:HGNC:317]
ENSG00000081052	1286	COL4A4	protein_coding	56	51	59	22	61	22	27	38	collagen type IV alpha 4 chain [Source:HGNC Symbol;Acc:HGNC:2206]
ENSG00000081059	6932	TCF7	protein_coding	21	24	28	20	51	57	59	87	transcription factor 7 [Source:HGNC Symbol;Acc:HGNC:11639]
ENSG00000081087	28962	OSTM1	protein_coding	2296	1882	2444	1526	2108	1329	1083	1972	osteoclastogenesis associated transmembrane protein 1 [Source:HGNC Symbol;Acc:HGNC:21652]
ENSG00000081138	1005	CDH7	protein_coding	0	0	0	0	1	0	0	1	cadherin 7 [Source:HGNC Symbol;Acc:HGNC:1766]
ENSG00000081148	50939	IMPG2	protein_coding	6	8	4	3	17	6	3	10	interphotoreceptor matrix proteoglycan 2 [Source:HGNC Symbol;Acc:HGNC:18362]
ENSG00000081154	57092	PCNP	protein_coding	1837	1446	1620	1068	1812	1391	877	1629	PEST proteolytic signal containing nuclear protein [Source:HGNC Symbol;Acc:HGNC:30023]
ENSG00000081177	55218	EXD2	protein_coding	100	96	136	78	89	61	66	72	exonuclease 3'-5' domain containing 2 [Source:HGNC Symbol;Acc:HGNC:20217]
ENSG00000081181	384	ARG2	protein_coding	496	473	532	513	574	463	333	396	arginase 2 [Source:HGNC Symbol;Acc:HGNC:664]
ENSG00000081189	4208	MEF2C	protein_coding	7370	5143	5282	3167	5629	2787	2240	5015	myocyte enhancer factor 2C [Source:HGNC Symbol;Acc:HGNC:6996]
ENSG00000081237	5788	PTPRC	protein_coding	3229	2230	2610	1420	3909	1547	1311	4220	protein tyrosine phosphatase receptor type C [Source:HGNC Symbol;Acc:HGNC:9666]
ENSG00000081248	779	CACNA1S	protein_coding	0	1	1	1	0	0	0	0	calcium voltage-gated channel subunit alpha1 S [Source:HGNC Symbol;Acc:HGNC:1397]
ENSG00000081277	5317	PKP1	protein_coding	24	17	68	27	7	43	17	43	plakophilin 1 [Source:HGNC Symbol;Acc:HGNC:9023]
ENSG00000081307	79876	UBA5	protein_coding	2404	1465	1733	1223	1692	892	575	1060	ubiquitin like modifier activating enzyme 5 [Source:HGNC Symbol;Acc:HGNC:23230]
ENSG00000081320	9262	STK17B	protein_coding	1524	1212	1168	706	1336	593	416	887	serine/threonine kinase 17b [Source:HGNC Symbol;Acc:HGNC:11396]
ENSG00000081377	8555	CDC14B	protein_coding	169	115	169	126	169	114	103	125	cell division cycle 14B [Source:HGNC Symbol;Acc:HGNC:1719]
ENSG00000081386	22869	ZNF510	protein_coding	230	163	199	80	138	44	26	132	zinc finger protein 510 [Source:HGNC Symbol;Acc:HGNC:29161]
ENSG00000081479	4036	LRP2	protein_coding	8	5	5	2	190	89	330	1116	LDL receptor related protein 2 [Source:HGNC Symbol;Acc:HGNC:6694]
ENSG00000081665	440515	ZNF506	protein_coding	57	46	63	75	29	27	24	69	zinc finger protein 506 [Source:HGNC Symbol;Acc:HGNC:23780]
ENSG00000081692	65094	JMJD4	protein_coding	133	147	272	333	159	132	129	145	jumonji domain containing 4 [Source:HGNC Symbol;Acc:HGNC:25724]
ENSG00000081721	11266	DUSP12	protein_coding	275	266	284	255	277	231	179	184	dual specificity phosphatase 12 [Source:HGNC Symbol;Acc:HGNC:3067]
ENSG00000081760	65985	AACS	protein_coding	210	205	286	242	281	267	258	285	acetoacetyl-CoA synthetase [Source:HGNC Symbol;Acc:HGNC:21298]
ENSG00000081791	9812	DELE1	protein_coding	659	700	824	764	796	685	636	728	DAP3 binding cell death enhancer 1 [Source:HGNC Symbol;Acc:HGNC:28969]
ENSG00000081800	6561	SLC13A1	protein_coding	0	1	1	0	0	0	0	0	solute carrier family 13 member 1 [Source:HGNC Symbol;Acc:HGNC:10916]
ENSG00000081803	93664	CADPS2	protein_coding	115	105	93	101	150	58	57	122	calcium dependent secretion activator 2 [Source:HGNC Symbol;Acc:HGNC:16018]
ENSG00000081818	56131	PCDHB4	protein_coding	10	5	6	13	2	3	9	16	protocadherin beta 4 [Source:HGNC Symbol;Acc:HGNC:8689]
ENSG00000081842	56142	PCDHA6	protein_coding	50	38	70	42	189	202	359	537	protocadherin alpha 6 [Source:HGNC Symbol;Acc:HGNC:8672]
ENSG00000081853	56113	PCDHGA2	protein_coding	3208	3027	2864	2676	2453	2281	1388	1597	protocadherin gamma subfamily A, 2 [Source:HGNC Symbol;Acc:HGNC:8700]
ENSG00000081870	51668	HSPB11	protein_coding	310	384	378	377	376	426	300	333	heat shock protein family B (small) member 11 [Source:HGNC Symbol;Acc:HGNC:25019]
ENSG00000081913	23239	PHLPP1	protein_coding	671	604	445	277	878	639	468	478	PH domain and leucine rich repeat protein phosphatase 1 [Source:HGNC Symbol;Acc:HGNC:20610]
ENSG00000081923	5205	ATP8B1	protein_coding	184	123	136	82	119	55	55	112	ATPase phospholipid transporting 8B1 [Source:HGNC Symbol;Acc:HGNC:3706]
ENSG00000081985	3595	IL12RB2	protein_coding	334	347	331	254	573	402	531	701	interleukin 12 receptor subunit beta 2 [Source:HGNC Symbol;Acc:HGNC:5972]
ENSG00000082014	6604	SMARCD3	protein_coding	61	51	82	96	73	82	64	53	SWI/SNF related, matrix associated, actin dependent regulator of chromatin, subfamily d, member 3 [Source:HGNC Symbol;Acc:HGNC:11108]
ENSG00000082068	55100	WDR70	protein_coding	306	310	385	379	472	417	326	454	WD repeat domain 70 [Source:HGNC Symbol;Acc:HGNC:25495]
ENSG00000082074	2533	FYB1	protein_coding	1240	766	1103	1068	1741	944	750	2120	FYN binding protein 1 [Source:HGNC Symbol;Acc:HGNC:4036]
ENSG00000082126	58538	MPP4	protein_coding	3	6	1	2	1	0	3	3	membrane palmitoylated protein 4 [Source:HGNC Symbol;Acc:HGNC:13680]
ENSG00000082146	55437	STRADB	protein_coding	232	188	165	143	202	198	137	149	STE20 related adaptor beta [Source:HGNC Symbol;Acc:HGNC:13205]
ENSG00000082153	9689	BZW1	protein_coding	2128	2070	2357	1496	2653	1461	1108	2446	basic leucine zipper and W2 domains 1 [Source:HGNC Symbol;Acc:HGNC:18380]
ENSG00000082175	5241	PGR	protein_coding	20	11	13	6	28	15	21	61	progesterone receptor [Source:HGNC Symbol;Acc:HGNC:8910]
ENSG00000082196	114899	C1QTNF3	protein_coding	29	11	28	23	29	12	12	22	C1q and TNF related 3 [Source:HGNC Symbol;Acc:HGNC:14326]
ENSG00000082212	4200	ME2	protein_coding	1530	1354	1400	905	1374	1054	934	1212	malic enzyme 2 [Source:HGNC Symbol;Acc:HGNC:6984]
ENSG00000082213	55322	C5orf22	protein_coding	795	598	885	629	657	328	327	867	chromosome 5 open reading frame 22 [Source:HGNC Symbol;Acc:HGNC:25639]
ENSG00000082258	905	CCNT2	protein_coding	1069	719	815	502	955	478	400	1178	cyclin T2 [Source:HGNC Symbol;Acc:HGNC:1600]
ENSG00000082269	57579	FAM135A	protein_coding	270	157	230	110	273	119	133	466	family with sequence similarity 135 member A [Source:HGNC Symbol;Acc:HGNC:21084]
ENSG00000082293	1310	COL19A1	protein_coding	11	8	6	4	6	7	7	10	collagen type XIX alpha 1 chain [Source:HGNC Symbol;Acc:HGNC:2196]
ENSG00000082397	23136	EPB41L3	protein_coding	98	82	90	50	107	56	51	108	erythrocyte membrane protein band 4.1 like 3 [Source:HGNC Symbol;Acc:HGNC:3380]
ENSG00000082438	22837	COBLL1	protein_coding	2	2	7	0	2	4	0	4	cordon-bleu WH2 repeat protein like 1 [Source:HGNC Symbol;Acc:HGNC:23571]
ENSG00000082458	1741	DLG3	protein_coding	364	225	401	191	310	210	138	134	discs large MAGUK scaffold protein 3 [Source:HGNC Symbol;Acc:HGNC:2902]
ENSG00000082482	3776	KCNK2	protein_coding	1	1	1	0	5	0	2	1	potassium two pore domain channel subfamily K member 2 [Source:HGNC Symbol;Acc:HGNC:6277]
ENSG00000082497	56256	SERTAD4	protein_coding	2	0	2	1	2	1	0	0	SERTA domain containing 4 [Source:HGNC Symbol;Acc:HGNC:25236]
ENSG00000082512	7188	TRAF5	protein_coding	11	2	10	4	9	3	5	21	TNF receptor associated factor 5 [Source:HGNC Symbol;Acc:HGNC:12035]
ENSG00000082515	29093	MRPL22	protein_coding	231	269	351	358	300	373	283	272	mitochondrial ribosomal protein L22 [Source:HGNC Symbol;Acc:HGNC:14480]
ENSG00000082516	25929	GEMIN5	protein_coding	330	379	440	257	248	142	222	278	gem nuclear organelle associated protein 5 [Source:HGNC Symbol;Acc:HGNC:20043]
ENSG00000082556	4986	OPRK1	protein_coding	4	0	1	0	4	1	0	0	opioid receptor kappa 1 [Source:HGNC Symbol;Acc:HGNC:8154]
ENSG00000082641	4779	NFE2L1	protein_coding	2276	2397	2875	2179	2414	1996	1813	2064	nuclear factor, erythroid 2 like 1 [Source:HGNC Symbol;Acc:HGNC:7781]
ENSG00000082684	54437	SEMA5B	protein_coding	1	0	0	1	0	0	0	1	semaphorin 5B [Source:HGNC Symbol;Acc:HGNC:10737]
ENSG00000082701	2932	GSK3B	protein_coding	1406	1054	1151	677	1147	706	552	1034	glycogen synthase kinase 3 beta [Source:HGNC Symbol;Acc:HGNC:4617]
ENSG00000082781	3693	ITGB5	protein_coding	2455	2818	3348	2969	3059	2678	2083	2163	integrin subunit beta 5 [Source:HGNC Symbol;Acc:HGNC:6160]
ENSG00000082805	23085	ERC1	protein_coding	219	211	282	130	220	115	135	206	ELKS/RAB6-interacting/CAST family member 1 [Source:HGNC Symbol;Acc:HGNC:17072]
ENSG00000082898	7514	XPO1	protein_coding	5778	3401	5057	2652	3836	1573	1167	3189	exportin 1 [Source:HGNC Symbol;Acc:HGNC:12825]
ENSG00000082929	10141	LINC01587	lncRNA	0	0	0	0	0	0	0	0	long intergenic non-protein coding RNA 1587 [Source:HGNC Symbol;Acc:HGNC:13716]
ENSG00000082996	11342	RNF13	protein_coding	1003	806	864	675	1260	776	634	1278	ring finger protein 13 [Source:HGNC Symbol;Acc:HGNC:10057]
ENSG00000083067	80036	TRPM3	protein_coding	1	3	3	1	6	1	4	10	transient receptor potential cation channel subfamily M member 3 [Source:HGNC Symbol;Acc:HGNC:17992]
ENSG00000083093	79728	PALB2	protein_coding	282	232	263	203	158	78	62	122	partner and localizer of BRCA2 [Source:HGNC Symbol;Acc:HGNC:26144]
ENSG00000083097	23033	DOP1A	protein_coding	631	351	439	286	414	167	225	975	DOP1 leucine zipper like protein A [Source:HGNC Symbol;Acc:HGNC:21194]
ENSG00000083099	57226	LYRM2	protein_coding	713	698	829	756	597	379	341	619	LYR motif containing 2 [Source:HGNC Symbol;Acc:HGNC:25229]
ENSG00000083123	594	BCKDHB	protein_coding	100	111	112	82	123	92	86	135	branched chain keto acid dehydrogenase E1 subunit beta [Source:HGNC Symbol;Acc:HGNC:987]
ENSG00000083168	7994	KAT6A	protein_coding	1670	1219	1327	643	1022	430	433	1026	lysine acetyltransferase 6A [Source:HGNC Symbol;Acc:HGNC:13013]
ENSG00000083223	79670	TUT7	protein_coding	3832	2442	2986	1663	2703	885	713	2284	terminal uridylyl transferase 7 [Source:HGNC Symbol;Acc:HGNC:25817]
ENSG00000083290	9706	ULK2	protein_coding	25	18	30	15	26	19	11	18	unc-51 like autophagy activating kinase 2 [Source:HGNC Symbol;Acc:HGNC:13480]
ENSG00000083307	79977	GRHL2	protein_coding	4	2	3	4	7	2	0	2	grainyhead like transcription factor 2 [Source:HGNC Symbol;Acc:HGNC:2799]
ENSG00000083312	3842	TNPO1	protein_coding	7906	5532	6046	3301	5762	2613	1772	4780	transportin 1 [Source:HGNC Symbol;Acc:HGNC:6401]
ENSG00000083444	5351	PLOD1	protein_coding	1093	1252	1328	1476	1493	1477	1139	1118	procollagen-lysine,2-oxoglutarate 5-dioxygenase 1 [Source:HGNC Symbol;Acc:HGNC:9081]
ENSG00000083454	5026	P2RX5	protein_coding	25	28	26	51	26	22	14	20	purinergic receptor P2X 5 [Source:HGNC Symbol;Acc:HGNC:8536]
ENSG00000083457	3682	ITGAE	protein_coding	387	446	485	439	547	489	354	463	integrin subunit alpha E [Source:HGNC Symbol;Acc:HGNC:6147]
ENSG00000083520	22894	DIS3	protein_coding	1350	922	1173	812	987	484	390	1019	DIS3 homolog, exosome endoribonuclease and 3'-5' exoribonuclease [Source:HGNC Symbol;Acc:HGNC:20604]
ENSG00000083535	10464	PIBF1	protein_coding	169	128	145	83	166	99	69	201	progesterone immunomodulatory binding factor 1 [Source:HGNC Symbol;Acc:HGNC:23352]
ENSG00000083544	81550	TDRD3	protein_coding	182	133	154	142	163	83	50	140	tudor domain containing 3 [Source:HGNC Symbol;Acc:HGNC:20612]
ENSG00000083622			lncRNA	0	0	0	0	0	0	0	0	novel transcript, antisense to CFTR
ENSG00000083635	26747	NUFIP1	protein_coding	124	124	134	107	91	56	41	84	nuclear FMR1 interacting protein 1 [Source:HGNC Symbol;Acc:HGNC:8057]
ENSG00000083642	23047	PDS5B	protein_coding	819	430	578	424	512	204	104	374	PDS5 cohesin associated factor B [Source:HGNC Symbol;Acc:HGNC:20418]
ENSG00000083720	5019	OXCT1	protein_coding	328	329	375	241	455	277	235	388	3-oxoacid CoA-transferase 1 [Source:HGNC Symbol;Acc:HGNC:8527]
ENSG00000083750	10325	RRAGB	protein_coding	60	51	82	54	88	48	41	56	Ras related GTP binding B [Source:HGNC Symbol;Acc:HGNC:19901]
ENSG00000083782	1833	EPYC	protein_coding	0	0	0	0	0	0	0	0	epiphycan [Source:HGNC Symbol;Acc:HGNC:3053]
ENSG00000083799	1540	CYLD	protein_coding	695	695	982	612	1785	887	1067	2228	CYLD lysine 63 deubiquitinase [Source:HGNC Symbol;Acc:HGNC:2584]
ENSG00000083807	10998	SLC27A5	protein_coding	33	32	41	36	23	33	28	27	solute carrier family 27 member 5 [Source:HGNC Symbol;Acc:HGNC:10999]
ENSG00000083812	25799	ZNF324	protein_coding	141	166	171	168	90	102	71	54	zinc finger protein 324 [Source:HGNC Symbol;Acc:HGNC:14096]
ENSG00000083814	79891	ZNF671	protein_coding	61	65	103	87	29	37	42	44	zinc finger protein 671 [Source:HGNC Symbol;Acc:HGNC:26279]
ENSG00000083817	55659	ZNF416	protein_coding	63	51	65	63	15	21	25	27	zinc finger protein 416 [Source:HGNC Symbol;Acc:HGNC:20645]
ENSG00000083828	54807	ZNF586	protein_coding	103	99	138	131	92	74	73	119	zinc finger protein 586 [Source:HGNC Symbol;Acc:HGNC:25949]
ENSG00000083838	55663	ZNF446	protein_coding	63	74	57	50	33	46	33	34	zinc finger protein 446 [Source:HGNC Symbol;Acc:HGNC:21036]
ENSG00000083844	9422	ZNF264	protein_coding	354	346	365	241	192	113	151	223	zinc finger protein 264 [Source:HGNC Symbol;Acc:HGNC:13057]
ENSG00000083845	6193	RPS5	protein_coding	4669	5032	5200	7320	6843	8157	4443	4352	ribosomal protein S5 [Source:HGNC Symbol;Acc:HGNC:10426]
ENSG00000083857	2195	FAT1	protein_coding	4835	2828	3812	1163	3296	1075	1488	4235	FAT atypical cadherin 1 [Source:HGNC Symbol;Acc:HGNC:3595]
ENSG00000083896	91746	YTHDC1	protein_coding	1080	788	812	756	977	533	403	845	YTH domain containing 1 [Source:HGNC Symbol;Acc:HGNC:30626]
ENSG00000083937	25978	CHMP2B	protein_coding	461	376	390	314	415	290	243	423	charged multivesicular body protein 2B [Source:HGNC Symbol;Acc:HGNC:24537]
ENSG00000084070	64744	SMAP2	protein_coding	16742	17375	15314	15856	23622	22793	17041	18506	small ArfGAP2 [Source:HGNC Symbol;Acc:HGNC:25082]
ENSG00000084072	10450	PPIE	protein_coding	1495	1647	2069	2194	1809	1871	1479	1679	peptidylprolyl isomerase E [Source:HGNC Symbol;Acc:HGNC:9258]
ENSG00000084073	10269	ZMPSTE24	protein_coding	19169	15501	17220	13351	16468	9753	7577	14274	zinc metallopeptidase STE24 [Source:HGNC Symbol;Acc:HGNC:12877]
ENSG00000084090	56910	STARD7	protein_coding	1658	1570	2079	1621	1784	1601	1188	1236	StAR related lipid transfer domain containing 7 [Source:HGNC Symbol;Acc:HGNC:18063]
ENSG00000084092	84273	NOA1	protein_coding	287	250	284	206	251	237	169	178	nitric oxide associated 1 [Source:HGNC Symbol;Acc:HGNC:28473]
ENSG00000084093	5978	REST	protein_coding	1237	732	949	807	715	352	197	429	RE1 silencing transcription factor [Source:HGNC Symbol;Acc:HGNC:9966]
ENSG00000084110	3034	HAL	protein_coding	14	6	6	5	6	4	6	3	histidine ammonia-lyase [Source:HGNC Symbol;Acc:HGNC:4806]
ENSG00000084112	54434	SSH1	protein_coding	979	1289	1008	756	881	609	486	533	slingshot protein phosphatase 1 [Source:HGNC Symbol;Acc:HGNC:30579]
ENSG00000084207	2950	GSTP1	protein_coding	1224	1213	1570	2127	1664	2183	1141	1295	glutathione S-transferase pi 1 [Source:HGNC Symbol;Acc:HGNC:4638]
ENSG00000084234	334	APLP2	protein_coding	19779	20744	21146	15649	22522	19724	17285	19239	amyloid beta precursor like protein 2 [Source:HGNC Symbol;Acc:HGNC:598]
ENSG00000084444	57613	FAM234B	protein_coding	524	496	581	415	443	372	334	388	family with sequence similarity 234 member B [Source:HGNC Symbol;Acc:HGNC:29288]
ENSG00000084453	6579	SLCO1A2	protein_coding	0	0	0	1	0	0	0	0	solute carrier organic anion transporter family member 1A2 [Source:HGNC Symbol;Acc:HGNC:10956]
ENSG00000084463	51729	WBP11	protein_coding	541	482	450	297	524	430	430	537	WW domain binding protein 11 [Source:HGNC Symbol;Acc:HGNC:16461]
ENSG00000084623	8668	EIF3I	protein_coding	1708	1913	2187	2664	2499	2778	1660	1801	eukaryotic translation initiation factor 3 subunit I [Source:HGNC Symbol;Acc:HGNC:3272]
ENSG00000084628	79570	NKAIN1	protein_coding	10	24	18	30	42	35	27	30	sodium/potassium transporting ATPase interacting 1 [Source:HGNC Symbol;Acc:HGNC:25743]
ENSG00000084636	1307	COL16A1	protein_coding	1	1	0	1	6	3	2	0	collagen type XVI alpha 1 chain [Source:HGNC Symbol;Acc:HGNC:2193]
ENSG00000084652	200081	TXLNA	protein_coding	1058	1141	1340	1361	996	963	908	1044	taxilin alpha [Source:HGNC Symbol;Acc:HGNC:30685]
ENSG00000084674	338	APOB	protein_coding	0	0	0	0	0	0	0	0	apolipoprotein B [Source:HGNC Symbol;Acc:HGNC:603]
ENSG00000084676	8648	NCOA1	protein_coding	405	287	292	200	365	158	159	429	nuclear receptor coactivator 1 [Source:HGNC Symbol;Acc:HGNC:7668]
ENSG00000084693	60509	AGBL5	protein_coding	584	505	469	633	579	726	420	400	ATP/GTP binding protein like 5 [Source:HGNC Symbol;Acc:HGNC:26147]
ENSG00000084710	22979	EFR3B	protein_coding	84	65	108	78	47	51	39	61	EFR3 homolog B [Source:HGNC Symbol;Acc:HGNC:29155]
ENSG00000084731	3797	KIF3C	protein_coding	106	105	143	76	177	140	89	78	kinesin family member 3C [Source:HGNC Symbol;Acc:HGNC:6321]
ENSG00000084733	10890	RAB10	protein_coding	3055	2970	3369	2222	3145	2353	1900	2927	RAB10, member RAS oncogene family [Source:HGNC Symbol;Acc:HGNC:9759]
ENSG00000084734	2646	GCKR	protein_coding	1	0	0	0	0	0	0	0	glucokinase regulator [Source:HGNC Symbol;Acc:HGNC:4196]
ENSG00000084754	3030	HADHA	protein_coding	2848	3048	3267	3134	3688	3736	2761	3043	hydroxyacyl-CoA dehydrogenase trifunctional multienzyme complex subunit alpha [Source:HGNC Symbol;Acc:HGNC:4801]
ENSG00000084764	22924	MAPRE3	protein_coding	35	41	42	46	29	31	14	29	microtubule associated protein RP/EB family member 3 [Source:HGNC Symbol;Acc:HGNC:6892]
ENSG00000084774	790	CAD	protein_coding	438	508	619	599	477	341	339	368	carbamoyl-phosphate synthetase 2, aspartate transcarbamylase, and dihydroorotase [Source:HGNC Symbol;Acc:HGNC:1424]
ENSG00000085063	966	CD59	protein_coding	398	458	562	606	586	497	457	589	CD59 molecule (CD59 blood group) [Source:HGNC Symbol;Acc:HGNC:1689]
ENSG00000085117	3732	CD82	protein_coding	542	926	1142	1348	1355	1225	873	979	CD82 molecule [Source:HGNC Symbol;Acc:HGNC:6210]
ENSG00000085185	63035	BCORL1	protein_coding	142	139	90	75	84	66	34	38	BCL6 corepressor like 1 [Source:HGNC Symbol;Acc:HGNC:25657]
ENSG00000085224	546	ATRX	protein_coding	2578	1135	1539	1773	1564	1051	468	1542	ATRX chromatin remodeler [Source:HGNC Symbol;Acc:HGNC:886]
ENSG00000085231	102157402	AK6	protein_coding	742	831	826	805	654	535	346	518	adenylate kinase 6 [Source:HGNC Symbol;Acc:HGNC:49151]
ENSG00000085265	2219	FCN1	protein_coding	0	0	0	0	0	0	0	0	ficolin 1 [Source:HGNC Symbol;Acc:HGNC:3623]
ENSG00000085274	55892	MYNN	protein_coding	388	287	332	252	245	158	101	220	myoneurin [Source:HGNC Symbol;Acc:HGNC:14955]
ENSG00000085276	2122	MECOM	protein_coding	0	1	1	1	1	0	0	0	MDS1 and EVI1 complex locus [Source:HGNC Symbol;Acc:HGNC:3498]
ENSG00000085365	9522	SCAMP1	protein_coding	713	531	774	461	724	406	300	708	secretory carrier membrane protein 1 [Source:HGNC Symbol;Acc:HGNC:10563]
ENSG00000085377	5550	PREP	protein_coding	693	715	891	754	884	803	599	735	prolyl endopeptidase [Source:HGNC Symbol;Acc:HGNC:9358]
ENSG00000085382	57531	HACE1	protein_coding	163	97	144	78	125	79	54	152	HECT domain and ankyrin repeat containing E3 ubiquitin protein ligase 1 [Source:HGNC Symbol;Acc:HGNC:21033]
ENSG00000085415	81929	SEH1L	protein_coding	789	702	938	708	791	595	414	670	SEH1 like nucleoporin [Source:HGNC Symbol;Acc:HGNC:30379]
ENSG00000085433	22911	WDR47	protein_coding	678	531	620	320	615	215	152	388	WD repeat domain 47 [Source:HGNC Symbol;Acc:HGNC:29141]
ENSG00000085449	57590	WDFY1	protein_coding	1466	1249	1928	1123	1423	710	827	2243	WD repeat and FYVE domain containing 1 [Source:HGNC Symbol;Acc:HGNC:20451]
ENSG00000085465	5016	OVGP1	protein_coding	70	37	30	37	43	30	5	11	oviductal glycoprotein 1 [Source:HGNC Symbol;Acc:HGNC:8524]
ENSG00000085491	29957	SLC25A24	protein_coding	2007	1530	1821	959	1873	980	698	1636	solute carrier family 25 member 24 [Source:HGNC Symbol;Acc:HGNC:20662]
ENSG00000085511	4216	MAP3K4	protein_coding	1253	1059	1096	779	794	374	268	435	mitogen-activated protein kinase kinase kinase 4 [Source:HGNC Symbol;Acc:HGNC:6856]
ENSG00000085514	29992	PILRA	protein_coding	29	32	23	51	17	34	23	29	paired immunoglobin like type 2 receptor alpha [Source:HGNC Symbol;Acc:HGNC:20396]
ENSG00000085552	57549	IGSF9	protein_coding	2	3	4	5	3	5	2	1	immunoglobulin superfamily member 9 [Source:HGNC Symbol;Acc:HGNC:18132]
ENSG00000085563	5243	ABCB1	protein_coding	738	724	718	399	857	388	332	539	ATP binding cassette subfamily B member 1 [Source:HGNC Symbol;Acc:HGNC:40]
ENSG00000085644	7760	ZNF213	protein_coding	124	164	127	178	130	124	137	162	zinc finger protein 213 [Source:HGNC Symbol;Acc:HGNC:13005]
ENSG00000085662	231	AKR1B1	protein_coding	386	424	497	575	509	550	312	339	aldo-keto reductase family 1 member B [Source:HGNC Symbol;Acc:HGNC:381]
ENSG00000085719	8895	CPNE3	protein_coding	823	744	805	460	1927	1078	1108	2395	copine 3 [Source:HGNC Symbol;Acc:HGNC:2316]
ENSG00000085721	54700	RRN3	protein_coding	466	485	627	450	495	233	249	386	RRN3 homolog, RNA polymerase I transcription factor [Source:HGNC Symbol;Acc:HGNC:30346]
ENSG00000085733	2017	CTTN	protein_coding	269	287	313	342	295	276	207	263	cortactin [Source:HGNC Symbol;Acc:HGNC:3338]
ENSG00000085741	7481	WNT11	protein_coding	5	3	3	0	13	4	4	3	Wnt family member 11 [Source:HGNC Symbol;Acc:HGNC:12776]
ENSG00000085760	4528	MTIF2	protein_coding	916	638	814	928	776	462	290	696	mitochondrial translational initiation factor 2 [Source:HGNC Symbol;Acc:HGNC:7441]
ENSG00000085788	23259	DDHD2	protein_coding	600	474	569	390	527	323	271	423	DDHD domain containing 2 [Source:HGNC Symbol;Acc:HGNC:29106]
ENSG00000085831	22996	TTC39A	protein_coding	29	19	22	12	74	53	66	74	tetratricopeptide repeat domain 39A [Source:HGNC Symbol;Acc:HGNC:18657]
ENSG00000085832	2060	EPS15	protein_coding	1064	686	872	557	960	434	330	950	epidermal growth factor receptor pathway substrate 15 [Source:HGNC Symbol;Acc:HGNC:3419]
ENSG00000085840	4998	ORC1	protein_coding	141	133	187	156	134	128	111	101	origin recognition complex subunit 1 [Source:HGNC Symbol;Acc:HGNC:8487]
ENSG00000085871	4258	MGST2	protein_coding	461	450	512	536	644	710	490	495	microsomal glutathione S-transferase 2 [Source:HGNC Symbol;Acc:HGNC:7063]
ENSG00000085872	10523	CHERP	protein_coding	805	859	751	744	727	604	490	555	calcium homeostasis endoplasmic reticulum protein [Source:HGNC Symbol;Acc:HGNC:16930]
ENSG00000085978	55054	ATG16L1	protein_coding	1013	783	881	549	602	398	222	216	autophagy related 16 like 1 [Source:HGNC Symbol;Acc:HGNC:21498]
ENSG00000085982	55230	USP40	protein_coding	399	356	497	454	453	286	292	538	ubiquitin specific peptidase 40 [Source:HGNC Symbol;Acc:HGNC:20069]
ENSG00000085998	55624	POMGNT1	protein_coding	552	601	739	811	851	782	649	667	protein O-linked mannose N-acetylglucosaminyltransferase 1 (beta 1,2-) [Source:HGNC Symbol;Acc:HGNC:19139]
ENSG00000085999	8438	RAD54L	protein_coding	137	138	151	202	176	146	121	143	RAD54 like [Source:HGNC Symbol;Acc:HGNC:9826]
ENSG00000086015	23139	MAST2	protein_coding	675	675	806	695	688	575	459	537	microtubule associated serine/threonine kinase 2 [Source:HGNC Symbol;Acc:HGNC:19035]
ENSG00000086061	3301	DNAJA1	protein_coding	4699	4824	6072	5994	9274	5551	4642	8653	DnaJ heat shock protein family (Hsp40) member A1 [Source:HGNC Symbol;Acc:HGNC:5229]
ENSG00000086062	2683	B4GALT1	protein_coding	1045	1387	1145	1122	2110	2041	2170	2048	beta-1,4-galactosyltransferase 1 [Source:HGNC Symbol;Acc:HGNC:924]
ENSG00000086065	51510	CHMP5	protein_coding	1205	1637	1719	1599	2753	2532	2006	2927	charged multivesicular body protein 5 [Source:HGNC Symbol;Acc:HGNC:26942]
ENSG00000086102	4799	NFX1	protein_coding	1693	1595	1784	1382	1265	850	766	1125	nuclear transcription factor, X-box binding 1 [Source:HGNC Symbol;Acc:HGNC:7803]
ENSG00000086159	363	AQP6	protein_coding	2	0	0	1	1	0	0	0	aquaporin 6 [Source:HGNC Symbol;Acc:HGNC:639]
ENSG00000086189	27292	DIMT1	protein_coding	874	705	749	521	660	436	330	492	DIMT1 rRNA methyltransferase and ribosome maturation factor [Source:HGNC Symbol;Acc:HGNC:30217]
ENSG00000086200	51194	IPO11	protein_coding	258	238	338	195	307	140	131	303	importin 11 [Source:HGNC Symbol;Acc:HGNC:20628]
ENSG00000086205	2346	FOLH1	protein_coding	1	0	1	3	4	2	1	1	folate hydrolase 1 [Source:HGNC Symbol;Acc:HGNC:3788]
ENSG00000086232	27102	EIF2AK1	protein_coding	1411	1352	1392	1340	1398	1288	996	1138	eukaryotic translation initiation factor 2 alpha kinase 1 [Source:HGNC Symbol;Acc:HGNC:24921]
ENSG00000086288	51314	NME8	protein_coding	0	0	2	0	1	0	0	0	NME/NM23 family member 8 [Source:HGNC Symbol;Acc:HGNC:16473]
ENSG00000086289	54749	EPDR1	protein_coding	178	199	290	216	216	186	214	235	ependymin related 1 [Source:HGNC Symbol;Acc:HGNC:17572]
ENSG00000086300	29887	SNX10	protein_coding	219	138	175	81	146	121	108	229	sorting nexin 10 [Source:HGNC Symbol;Acc:HGNC:14974]
ENSG00000086475	22929	SEPHS1	protein_coding	255	229	289	239	231	209	158	161	selenophosphate synthetase 1 [Source:HGNC Symbol;Acc:HGNC:19685]
ENSG00000086504	10573	MRPL28	protein_coding	465	572	769	1122	693	840	561	574	mitochondrial ribosomal protein L28 [Source:HGNC Symbol;Acc:HGNC:14484]
ENSG00000086506	3049	HBQ1	protein_coding	0	0	1	1	2	0	2	2	hemoglobin subunit theta 1 [Source:HGNC Symbol;Acc:HGNC:4833]
ENSG00000086544	80271	ITPKC	protein_coding	84	118	137	135	78	84	63	77	inositol-trisphosphate 3-kinase C [Source:HGNC Symbol;Acc:HGNC:14897]
ENSG00000086548	4680	CEACAM6	protein_coding	9	5	1	1	1	4	6	5	CEA cell adhesion molecule 6 [Source:HGNC Symbol;Acc:HGNC:1818]
ENSG00000086570	2196	FAT2	protein_coding	22	8	42	21	25	24	23	39	FAT atypical cadherin 2 [Source:HGNC Symbol;Acc:HGNC:3596]
ENSG00000086589	55696	RBM22	protein_coding	1161	1068	998	1061	1164	1162	1055	1386	RNA binding motif protein 22 [Source:HGNC Symbol;Acc:HGNC:25503]
ENSG00000086598	10959	TMED2	protein_coding	3216	3605	3757	2824	3737	2906	2886	3454	transmembrane p24 trafficking protein 2 [Source:HGNC Symbol;Acc:HGNC:16996]
ENSG00000086619	56605	ERO1B	protein_coding	350	310	365	231	476	260	223	480	endoplasmic reticulum oxidoreductase 1 beta [Source:HGNC Symbol;Acc:HGNC:14355]
ENSG00000086666	54469	ZFAND6	protein_coding	1072	1041	1163	914	900	589	393	646	zinc finger AN1-type containing 6 [Source:HGNC Symbol;Acc:HGNC:30164]
ENSG00000086696	3294	HSD17B2	protein_coding	0	0	0	0	1	0	0	1	hydroxysteroid 17-beta dehydrogenase 2 [Source:HGNC Symbol;Acc:HGNC:5211]
ENSG00000086712	55787	TXLNG	protein_coding	182	146	178	138	152	68	73	153	taxilin gamma [Source:HGNC Symbol;Acc:HGNC:18578]
ENSG00000086717	5475	PPEF1	protein_coding	0	1	1	1	1	1	0	2	protein phosphatase with EF-hand domain 1 [Source:HGNC Symbol;Acc:HGNC:9243]
ENSG00000086730	7462	LAT2	protein_coding	2521	2640	2763	2788	3401	3381	2254	2349	linker for activation of T cells family member 2 [Source:HGNC Symbol;Acc:HGNC:12749]
ENSG00000086758	10075	HUWE1	protein_coding	4487	4391	4308	2295	5136	2663	4686	5930	HECT, UBA and WWE domain containing E3 ubiquitin protein ligase 1 [Source:HGNC Symbol;Acc:HGNC:30892]
ENSG00000086827	9183	ZW10	protein_coding	276	233	285	235	311	161	142	261	zw10 kinetochore protein [Source:HGNC Symbol;Acc:HGNC:13194]
ENSG00000086848	79796	ALG9	protein_coding	153	130	136	133	133	101	78	122	ALG9 alpha-1,2-mannosyltransferase [Source:HGNC Symbol;Acc:HGNC:15672]
ENSG00000086967	4606	MYBPC2	protein_coding	1	0	1	0	3	1	1	1	myosin binding protein C2 [Source:HGNC Symbol;Acc:HGNC:7550]
ENSG00000086991	50507	NOX4	protein_coding	0	0	0	0	0	0	0	0	NADPH oxidase 4 [Source:HGNC Symbol;Acc:HGNC:7891]
ENSG00000087008	8310	ACOX3	protein_coding	211	210	288	328	272	240	227	230	acyl-CoA oxidase 3, pristanoyl [Source:HGNC Symbol;Acc:HGNC:121]
ENSG00000087053	8898	MTMR2	protein_coding	1074	944	991	683	997	558	435	905	myotubularin related protein 2 [Source:HGNC Symbol;Acc:HGNC:7450]
ENSG00000087074	23645	PPP1R15A	protein_coding	2075	2566	2511	3021	18246	17242	10182	11396	protein phosphatase 1 regulatory subunit 15A [Source:HGNC Symbol;Acc:HGNC:14375]
ENSG00000087076	51171	HSD17B14	protein_coding	5	13	7	19	20	19	17	34	hydroxysteroid 17-beta dehydrogenase 14 [Source:HGNC Symbol;Acc:HGNC:23238]
ENSG00000087077	7205	TRIP6	protein_coding	384	597	853	1050	822	791	492	537	thyroid hormone receptor interactor 6 [Source:HGNC Symbol;Acc:HGNC:12311]
ENSG00000087085	43	ACHE	protein_coding	5	7	5	8	3	2	6	4	acetylcholinesterase (Cartwright blood group) [Source:HGNC Symbol;Acc:HGNC:108]
ENSG00000087086	2512	FTL	protein_coding	47842	66173	55907	93735	64770	77116	41581	49850	ferritin light chain [Source:HGNC Symbol;Acc:HGNC:3999]
ENSG00000087087	51593	SRRT	protein_coding	1739	1731	1748	2074	1695	1622	949	1005	serrate, RNA effector molecule [Source:HGNC Symbol;Acc:HGNC:24101]
ENSG00000087088	581	BAX	protein_coding	471	547	720	986	585	687	334	397	BCL2 associated X, apoptosis regulator [Source:HGNC Symbol;Acc:HGNC:959]
ENSG00000087095	51701	NLK	protein_coding	397	333	372	261	314	187	158	243	nemo like kinase [Source:HGNC Symbol;Acc:HGNC:29858]
ENSG00000087111	94005	PIGS	protein_coding	716	726	813	862	860	796	737	787	phosphatidylinositol glycan anchor biosynthesis class S [Source:HGNC Symbol;Acc:HGNC:14937]
ENSG00000087116	9509	ADAMTS2	protein_coding	719	677	910	618	963	834	705	557	ADAM metallopeptidase with thrombospondin type 1 motif 2 [Source:HGNC Symbol;Acc:HGNC:218]
ENSG00000087128	28983	TMPRSS11E	protein_coding	1	0	0	0	1	1	0	2	transmembrane serine protease 11E [Source:HGNC Symbol;Acc:HGNC:24465]
ENSG00000087152	56970	ATXN7L3	protein_coding	1297	1443	1556	1343	1211	1048	702	687	ataxin 7 like 3 [Source:HGNC Symbol;Acc:HGNC:25416]
ENSG00000087157	9489	PGS1	protein_coding	384	481	430	425	615	574	398	370	phosphatidylglycerophosphate synthase 1 [Source:HGNC Symbol;Acc:HGNC:30029]
ENSG00000087191	5705	PSMC5	protein_coding	981	1177	1416	1896	1586	1625	1030	1120	proteasome 26S subunit, ATPase 5 [Source:HGNC Symbol;Acc:HGNC:9552]
ENSG00000087206	51720	UIMC1	protein_coding	390	316	312	295	341	237	169	221	ubiquitin interaction motif containing 1 [Source:HGNC Symbol;Acc:HGNC:30298]
ENSG00000087237	1071	CETP	protein_coding	6	12	12	23	29	26	10	30	cholesteryl ester transfer protein [Source:HGNC Symbol;Acc:HGNC:1869]
ENSG00000087245	4313	MMP2	protein_coding	548	521	577	512	630	529	469	406	matrix metallopeptidase 2 [Source:HGNC Symbol;Acc:HGNC:7166]
ENSG00000087250	4504	MT3	protein_coding	0	0	4	1	0	6	3	2	metallothionein 3 [Source:HGNC Symbol;Acc:HGNC:7408]
ENSG00000087253	54947	LPCAT2	protein_coding	1086	674	971	476	1752	790	816	2091	lysophosphatidylcholine acyltransferase 2 [Source:HGNC Symbol;Acc:HGNC:26032]
ENSG00000087258	2775	GNAO1	protein_coding	1	1	1	0	1	0	0	1	G protein subunit alpha o1 [Source:HGNC Symbol;Acc:HGNC:4389]
ENSG00000087263	55239	OGFOD1	protein_coding	527	511	615	455	467	318	356	450	2-oxoglutarate and iron dependent oxygenase domain containing 1 [Source:HGNC Symbol;Acc:HGNC:25585]
ENSG00000087266	6452	SH3BP2	protein_coding	1182	1292	1762	1757	2003	1981	1743	2055	SH3 domain binding protein 2 [Source:HGNC Symbol;Acc:HGNC:10825]
ENSG00000087269	8602	NOP14	protein_coding	1014	1004	1008	893	1004	956	697	769	NOP14 nucleolar protein [Source:HGNC Symbol;Acc:HGNC:16821]
ENSG00000087274	118	ADD1	protein_coding	1708	1482	1570	1383	1463	1209	1006	1085	adducin 1 [Source:HGNC Symbol;Acc:HGNC:243]
ENSG00000087299	79944	L2HGDH	protein_coding	43	23	61	27	62	32	34	68	L-2-hydroxyglutarate dehydrogenase [Source:HGNC Symbol;Acc:HGNC:20499]
ENSG00000087301	57544	TXNDC16	protein_coding	121	53	66	36	91	25	27	83	thioredoxin domain containing 16 [Source:HGNC Symbol;Acc:HGNC:19965]
ENSG00000087302	51637	RTRAF	protein_coding	622	607	676	723	738	801	518	652	RNA transcription, translation and transport factor [Source:HGNC Symbol;Acc:HGNC:23169]
ENSG00000087303	22795	NID2	protein_coding	8	8	9	7	8	3	4	6	nidogen 2 [Source:HGNC Symbol;Acc:HGNC:13389]
ENSG00000087338	64395	GMCL1	protein_coding	376	268	398	225	281	152	110	231	germ cell-less 1, spermatogenesis associated [Source:HGNC Symbol;Acc:HGNC:23843]
ENSG00000087365	10992	SF3B2	protein_coding	2566	2702	2783	3277	3187	3162	2661	2734	splicing factor 3b subunit 2 [Source:HGNC Symbol;Acc:HGNC:10769]
ENSG00000087448	57542	KLHL42	protein_coding	471	368	522	318	276	150	138	227	kelch like family member 42 [Source:HGNC Symbol;Acc:HGNC:29252]
ENSG00000087460	2778	GNAS	protein_coding	8299	7265	6451	5889	8226	8620	5637	6454	GNAS complex locus [Source:HGNC Symbol;Acc:HGNC:4392]
ENSG00000087470	10059	DNM1L	protein_coding	2222	1246	1644	1210	1833	766	516	1398	dynamin 1 like [Source:HGNC Symbol;Acc:HGNC:2973]
ENSG00000087494	5744	PTHLH	protein_coding	3	2	6	6	3	18	4	16	parathyroid hormone like hormone [Source:HGNC Symbol;Acc:HGNC:9607]
ENSG00000087495	116154	PHACTR3	protein_coding	257	170	226	131	142	144	107	97	phosphatase and actin regulator 3 [Source:HGNC Symbol;Acc:HGNC:15833]
ENSG00000087502	51290	ERGIC2	protein_coding	901	704	867	720	759	555	414	777	ERGIC and golgi 2 [Source:HGNC Symbol;Acc:HGNC:30208]
ENSG00000087510	7022	TFAP2C	protein_coding	112	157	113	110	230	182	78	96	transcription factor AP-2 gamma [Source:HGNC Symbol;Acc:HGNC:11744]
ENSG00000087586	6790	AURKA	protein_coding	372	303	431	281	272	196	118	136	aurora kinase A [Source:HGNC Symbol;Acc:HGNC:11393]
ENSG00000087589	57091	CASS4	protein_coding	712	592	751	276	332	195	135	152	Cas scaffold protein family member 4 [Source:HGNC Symbol;Acc:HGNC:15878]
ENSG00000087842	8544	PIR	protein_coding	94	108	150	205	113	114	89	107	pirin [Source:HGNC Symbol;Acc:HGNC:30048]
ENSG00000087884	28971	AAMDC	protein_coding	27	40	45	49	82	85	81	98	adipogenesis associated Mth938 domain containing [Source:HGNC Symbol;Acc:HGNC:30205]
ENSG00000087903	5990	RFX2	protein_coding	495	493	471	535	439	344	197	214	regulatory factor X2 [Source:HGNC Symbol;Acc:HGNC:9983]
ENSG00000087995	339175	METTL2A	protein_coding	162	172	222	232	157	179	104	121	methyltransferase like 2A [Source:HGNC Symbol;Acc:HGNC:25755]
ENSG00000088002	6820	SULT2B1	protein_coding	0	0	0	1	1	2	0	0	sulfotransferase family 2B member 1 [Source:HGNC Symbol;Acc:HGNC:11459]
ENSG00000088035	29929	ALG6	protein_coding	150	128	144	126	155	90	77	119	ALG6 alpha-1,3-glucosyltransferase [Source:HGNC Symbol;Acc:HGNC:23157]
ENSG00000088038	4849	CNOT3	protein_coding	704	668	594	618	657	559	507	552	CCR4-NOT transcription complex subunit 3 [Source:HGNC Symbol;Acc:HGNC:7879]
ENSG00000088053	51206	GP6	protein_coding	5	6	6	6	2	4	3	7	glycoprotein VI platelet [Source:HGNC Symbol;Acc:HGNC:14388]
ENSG00000088179	5775	PTPN4	protein_coding	60	40	55	23	23	11	8	22	protein tyrosine phosphatase non-receptor type 4 [Source:HGNC Symbol;Acc:HGNC:9656]
ENSG00000088205	8886	DDX18	protein_coding	884	775	1128	952	894	602	405	1021	DEAD-box helicase 18 [Source:HGNC Symbol;Acc:HGNC:2741]
ENSG00000088247	8570	KHSRP	protein_coding	3354	3669	3803	3248	3399	2945	2233	2270	KH-type splicing regulatory protein [Source:HGNC Symbol;Acc:HGNC:6316]
ENSG00000088256	2767	GNA11	protein_coding	170	190	282	307	178	174	120	135	G protein subunit alpha 11 [Source:HGNC Symbol;Acc:HGNC:4379]
ENSG00000088280	55616	ASAP3	protein_coding	6	1	4	3	1	1	3	5	ArfGAP with SH3 domain, ankyrin repeat and PH domain 3 [Source:HGNC Symbol;Acc:HGNC:14987]
ENSG00000088298	55741	EDEM2	protein_coding	222	300	341	446	437	484	407	516	ER degradation enhancing alpha-mannosidase like protein 2 [Source:HGNC Symbol;Acc:HGNC:15877]
ENSG00000088305	1789	DNMT3B	protein_coding	54	41	68	42	62	58	39	48	DNA methyltransferase 3 beta [Source:HGNC Symbol;Acc:HGNC:2979]
ENSG00000088320	28954	REM1	protein_coding	0	0	0	0	0	0	0	0	RRAD and GEM like GTPase 1 [Source:HGNC Symbol;Acc:HGNC:15922]
ENSG00000088325	22974	TPX2	protein_coding	409	357	403	306	419	324	242	309	TPX2 microtubule nucleation factor [Source:HGNC Symbol;Acc:HGNC:1249]
ENSG00000088340		FER1L4	transcribed_unitary_pseudogene	26	14	7	33	29	30	16	13	fer-1 like family member 4 (pseudogene) [Source:HGNC Symbol;Acc:HGNC:15801]
ENSG00000088356	81572	PDRG1	protein_coding	116	106	166	249	194	221	126	149	p53 and DNA damage regulated 1 [Source:HGNC Symbol;Acc:HGNC:16119]
ENSG00000088367	2036	EPB41L1	protein_coding	326	290	417	335	202	175	197	210	erythrocyte membrane protein band 4.1 like 1 [Source:HGNC Symbol;Acc:HGNC:3378]
ENSG00000088386	6564	SLC15A1	protein_coding	0	0	0	2	0	1	0	1	solute carrier family 15 member 1 [Source:HGNC Symbol;Acc:HGNC:10920]
ENSG00000088387	23348	DOCK9	protein_coding	103	70	92	47	116	34	38	156	dedicator of cytokinesis 9 [Source:HGNC Symbol;Acc:HGNC:14132]
ENSG00000088448	55608	ANKRD10	protein_coding	3286	2447	3254	2883	4896	3056	1634	3038	ankyrin repeat domain 10 [Source:HGNC Symbol;Acc:HGNC:20265]
ENSG00000088451	23483	TGDS	protein_coding	224	168	264	172	169	78	64	193	TDP-glucose 4,6-dehydratase [Source:HGNC Symbol;Acc:HGNC:20324]
ENSG00000088538	1795	DOCK3	protein_coding	97	92	67	59	96	42	48	126	dedicator of cytokinesis 3 [Source:HGNC Symbol;Acc:HGNC:2989]
ENSG00000088543	51161	C3orf18	protein_coding	2	4	10	7	8	1	7	6	chromosome 3 open reading frame 18 [Source:HGNC Symbol;Acc:HGNC:24837]
ENSG00000088682	57017	COQ9	protein_coding	290	293	373	337	302	320	255	281	coenzyme Q9 [Source:HGNC Symbol;Acc:HGNC:25302]
ENSG00000088726	55287	TMEM40	protein_coding	0	1	3	1	0	0	1	1	transmembrane protein 40 [Source:HGNC Symbol;Acc:HGNC:25620]
ENSG00000088727	64147	KIF9	protein_coding	80	75	121	82	113	85	82	67	kinesin family member 9 [Source:HGNC Symbol;Acc:HGNC:16666]
ENSG00000088756	79822	ARHGAP28	protein_coding	0	0	0	0	0	0	0	0	Rho GTPase activating protein 28 [Source:HGNC Symbol;Acc:HGNC:25509]
ENSG00000088766	54675	CRLS1	protein_coding	248	241	317	277	316	259	172	165	cardiolipin synthase 1 [Source:HGNC Symbol;Acc:HGNC:16148]
ENSG00000088782	140850	DEFB127	protein_coding	0	0	0	0	0	0	0	0	defensin beta 127 [Source:HGNC Symbol;Acc:HGNC:16206]
ENSG00000088808	23368	PPP1R13B	protein_coding	269	209	284	267	177	133	81	83	protein phosphatase 1 regulatory subunit 13B [Source:HGNC Symbol;Acc:HGNC:14950]
ENSG00000088812	8455	ATRN	protein_coding	918	803	975	492	1036	560	834	1146	attractin [Source:HGNC Symbol;Acc:HGNC:885]
ENSG00000088826	54498	SMOX	protein_coding	146	255	176	297	469	436	320	327	spermine oxidase [Source:HGNC Symbol;Acc:HGNC:15862]
ENSG00000088827	6614	SIGLEC1	protein_coding	896	1198	1122	1333	1841	1514	2348	3534	sialic acid binding Ig like lectin 1 [Source:HGNC Symbol;Acc:HGNC:11127]
ENSG00000088832	2280	FKBP1A	protein_coding	2716	2685	2563	2700	3086	3432	2334	2412	FKBP prolyl isomerase 1A [Source:HGNC Symbol;Acc:HGNC:3711]
ENSG00000088833	55968	NSFL1C	protein_coding	262	286	302	377	316	380	252	282	NSFL1 cofactor [Source:HGNC Symbol;Acc:HGNC:15912]
ENSG00000088836	83959	SLC4A11	protein_coding	38	40	45	46	34	31	25	29	solute carrier family 4 member 11 [Source:HGNC Symbol;Acc:HGNC:16438]
ENSG00000088854	25943	C20orf194	protein_coding	345	285	367	224	338	182	277	299	chromosome 20 open reading frame 194 [Source:HGNC Symbol;Acc:HGNC:17721]
ENSG00000088876	79175	ZNF343	protein_coding	63	58	59	72	47	35	25	53	zinc finger protein 343 [Source:HGNC Symbol;Acc:HGNC:16017]
ENSG00000088881	57593	EBF4	protein_coding	1	0	1	1	5	4	9	7	EBF family member 4 [Source:HGNC Symbol;Acc:HGNC:29278]
ENSG00000088882	56265	CPXM1	protein_coding	9	13	5	11	34	33	62	76	carboxypeptidase X, M14 family member 1 [Source:HGNC Symbol;Acc:HGNC:15771]
ENSG00000088888	57506	MAVS	protein_coding	703	744	784	680	512	467	362	427	mitochondrial antiviral signaling protein [Source:HGNC Symbol;Acc:HGNC:29233]
ENSG00000088899	9762	LZTS3	protein_coding	18	15	25	22	30	23	8	16	leucine zipper tumor suppressor family member 3 [Source:HGNC Symbol;Acc:HGNC:30139]
ENSG00000088926	2160	F11	protein_coding	3	4	3	0	2	1	0	1	coagulation factor XI [Source:HGNC Symbol;Acc:HGNC:3529]
ENSG00000088930	22803	XRN2	protein_coding	3050	3039	2995	1885	3660	2023	1760	2912	5'-3' exoribonuclease 2 [Source:HGNC Symbol;Acc:HGNC:12836]
ENSG00000088970	55857	KIZ	protein_coding	120	84	109	101	109	49	32	65	kizuna centrosomal protein [Source:HGNC Symbol;Acc:HGNC:15865]
ENSG00000088986	8655	DYNLL1	protein_coding	3047	3366	3976	4798	3659	4320	2844	3148	dynein light chain LC8-type 1 [Source:HGNC Symbol;Acc:HGNC:15476]
ENSG00000088992	54997	TESC	protein_coding	6	7	4	6	7	10	11	6	tescalcin [Source:HGNC Symbol;Acc:HGNC:26065]
ENSG00000089006	27131	SNX5	protein_coding	964	760	858	750	875	626	442	609	sorting nexin 5 [Source:HGNC Symbol;Acc:HGNC:14969]
ENSG00000089009	6128	RPL6	protein_coding	5292	6280	5401	6637	6104	5904	3718	4466	ribosomal protein L6 [Source:HGNC Symbol;Acc:HGNC:10362]
ENSG00000089012	55423	SIRPG	protein_coding	2	0	0	1	0	0	0	3	signal regulatory protein gamma [Source:HGNC Symbol;Acc:HGNC:15757]
ENSG00000089022	8550	MAPKAPK5	protein_coding	566	496	520	431	514	433	280	336	MAPK activated protein kinase 5 [Source:HGNC Symbol;Acc:HGNC:6889]
ENSG00000089041	5027	P2RX7	protein_coding	564	513	687	597	1546	923	1195	1711	purinergic receptor P2X 7 [Source:HGNC Symbol;Acc:HGNC:8537]
ENSG00000089048	51575	ESF1	protein_coding	315	228	270	457	231	269	115	329	ESF1 nucleolar pre-rRNA processing protein homolog [Source:HGNC Symbol;Acc:HGNC:15898]
ENSG00000089050	10741	RBBP9	protein_coding	40	48	42	34	40	31	22	36	RB binding protein 9, serine hydrolase [Source:HGNC Symbol;Acc:HGNC:9892]
ENSG00000089053	51433	ANAPC5	protein_coding	1679	1670	1742	1661	1851	1767	1398	1493	anaphase promoting complex subunit 5 [Source:HGNC Symbol;Acc:HGNC:15713]
ENSG00000089057	9962	SLC23A2	protein_coding	1286	1181	1356	749	1106	878	968	1207	solute carrier family 23 member 2 [Source:HGNC Symbol;Acc:HGNC:10973]
ENSG00000089060	80024	SLC8B1	protein_coding	277	316	396	445	258	225	214	241	solute carrier family 8 member B1 [Source:HGNC Symbol;Acc:HGNC:26175]
ENSG00000089063	29058	TMEM230	protein_coding	558	565	555	518	599	622	488	558	transmembrane protein 230 [Source:HGNC Symbol;Acc:HGNC:15876]
ENSG00000089091	55184	DZANK1	protein_coding	43	27	31	33	19	19	13	11	double zinc ribbon and ankyrin repeat domains 1 [Source:HGNC Symbol;Acc:HGNC:15858]
ENSG00000089094	84678	KDM2B	protein_coding	1922	1722	1911	1433	1526	1202	709	655	lysine demethylase 2B [Source:HGNC Symbol;Acc:HGNC:13610]
ENSG00000089101	26074	CFAP61	protein_coding	4	2	0	1	10	5	0	0	cilia and flagella associated protein 61 [Source:HGNC Symbol;Acc:HGNC:15872]
ENSG00000089116	64211	LHX5	protein_coding	0	1	0	0	0	0	1	2	LIM homeobox 5 [Source:HGNC Symbol;Acc:HGNC:14216]
ENSG00000089123	55617	TASP1	protein_coding	16	16	24	27	24	22	24	36	taspase 1 [Source:HGNC Symbol;Acc:HGNC:15859]
ENSG00000089127	4938	OAS1	protein_coding	1516	2284	2280	2424	6357	7133	5645	7024	2'-5'-oligoadenylate synthetase 1 [Source:HGNC Symbol;Acc:HGNC:8086]
ENSG00000089154	10985	GCN1	protein_coding	1765	1877	2154	1669	1908	1421	1529	1626	GCN1 activator of EIF2AK4 [Source:HGNC Symbol;Acc:HGNC:4199]
ENSG00000089157	6175	RPLP0	protein_coding	8578	9991	11310	12646	13805	15407	8800	8650	ribosomal protein lateral stalk subunit P0 [Source:HGNC Symbol;Acc:HGNC:10371]
ENSG00000089159	5829	PXN	protein_coding	1541	1695	1653	1866	1514	1280	915	1186	paxillin [Source:HGNC Symbol;Acc:HGNC:9718]
ENSG00000089163	23409	SIRT4	protein_coding	13	15	20	16	11	10	6	3	sirtuin 4 [Source:HGNC Symbol;Acc:HGNC:14932]
ENSG00000089169	22895	RPH3A	protein_coding	0	0	0	0	2	0	0	0	rabphilin 3A [Source:HGNC Symbol;Acc:HGNC:17056]
ENSG00000089177	55614	KIF16B	protein_coding	76	56	82	35	61	22	34	60	kinesin family member 16B [Source:HGNC Symbol;Acc:HGNC:15869]
ENSG00000089195	51605	TRMT6	protein_coding	299	276	244	254	261	127	79	167	tRNA methyltransferase 6 [Source:HGNC Symbol;Acc:HGNC:20900]
ENSG00000089199	1114	CHGB	protein_coding	5	7	3	2	4	4	2	4	chromogranin B [Source:HGNC Symbol;Acc:HGNC:1930]
ENSG00000089220	5037	PEBP1	protein_coding	803	831	1025	1401	1310	1383	891	906	phosphatidylethanolamine binding protein 1 [Source:HGNC Symbol;Acc:HGNC:8630]
ENSG00000089225	6910	TBX5	protein_coding	0	0	0	0	0	0	0	0	T-box transcription factor 5 [Source:HGNC Symbol;Acc:HGNC:11604]
ENSG00000089234	8315	BRAP	protein_coding	415	386	413	309	391	253	256	356	BRCA1 associated protein [Source:HGNC Symbol;Acc:HGNC:1099]
ENSG00000089248	10961	ERP29	protein_coding	1200	1554	1700	2422	1945	2171	1522	1572	endoplasmic reticulum protein 29 [Source:HGNC Symbol;Acc:HGNC:13799]
ENSG00000089250	4842	NOS1	protein_coding	0	1	0	0	0	0	0	0	nitric oxide synthase 1 [Source:HGNC Symbol;Acc:HGNC:7872]
ENSG00000089280	2521	FUS	protein_coding	4379	4497	5617	6293	6016	5675	4796	5743	FUS RNA binding protein [Source:HGNC Symbol;Acc:HGNC:4010]
ENSG00000089289	3476	IGBP1	protein_coding	460	468	475	554	590	599	360	347	immunoglobulin binding protein 1 [Source:HGNC Symbol;Acc:HGNC:5461]
ENSG00000089327	53827	FXYD5	protein_coding	1378	1440	1005	1839	1471	1742	983	1111	FXYD domain containing ion transport regulator 5 [Source:HGNC Symbol;Acc:HGNC:4029]
ENSG00000089335	55900	ZNF302	protein_coding	81	57	95	71	40	23	24	89	zinc finger protein 302 [Source:HGNC Symbol;Acc:HGNC:13848]
ENSG00000089351	57655	GRAMD1A	protein_coding	250	261	286	292	367	325	241	264	GRAM domain containing 1A [Source:HGNC Symbol;Acc:HGNC:29305]
ENSG00000089356	5349	FXYD3	protein_coding	9	3	28	14	8	15	11	12	FXYD domain containing ion transport regulator 3 [Source:HGNC Symbol;Acc:HGNC:4027]
ENSG00000089472	9843	HEPH	protein_coding	4	2	3	2	12	9	21	27	hephaestin [Source:HGNC Symbol;Acc:HGNC:4866]
ENSG00000089486	29965	CDIP1	protein_coding	163	192	200	254	278	267	262	256	cell death inducing p53 target 1 [Source:HGNC Symbol;Acc:HGNC:13234]
ENSG00000089505	113540	CMTM1	protein_coding	45	29	43	25	24	10	8	18	CKLF like MARVEL transmembrane domain containing 1 [Source:HGNC Symbol;Acc:HGNC:19172]
ENSG00000089558	23415	KCNH4	protein_coding	59	58	49	57	70	42	45	49	potassium voltage-gated channel subfamily H member 4 [Source:HGNC Symbol;Acc:HGNC:6253]
ENSG00000089597	23193	GANAB	protein_coding	4653	5444	5953	5397	6407	5756	5167	5587	glucosidase II alpha subunit [Source:HGNC Symbol;Acc:HGNC:4138]
ENSG00000089639	51291	GMIP	protein_coding	1139	1266	1467	1644	1281	995	932	1126	GEM interacting protein [Source:HGNC Symbol;Acc:HGNC:24852]
ENSG00000089682	55285	RBM41	protein_coding	290	145	200	149	134	72	52	137	RNA binding motif protein 41 [Source:HGNC Symbol;Acc:HGNC:25617]
ENSG00000089685	332	BIRC5	protein_coding	167	184	225	295	238	278	164	152	baculoviral IAP repeat containing 5 [Source:HGNC Symbol;Acc:HGNC:593]
ENSG00000089692	3902	LAG3	protein_coding	2	0	1	0	1	1	0	3	lymphocyte activating 3 [Source:HGNC Symbol;Acc:HGNC:6476]
ENSG00000089693	8079	MLF2	protein_coding	639	779	823	1029	815	877	583	565	myeloid leukemia factor 2 [Source:HGNC Symbol;Acc:HGNC:7126]
ENSG00000089723	78990	OTUB2	protein_coding	56	58	70	58	35	28	26	22	OTU deubiquitinase, ubiquitin aldehyde binding 2 [Source:HGNC Symbol;Acc:HGNC:20351]
ENSG00000089737	57062	DDX24	protein_coding	1363	1479	1553	1525	1478	1433	1164	1344	DEAD-box helicase 24 [Source:HGNC Symbol;Acc:HGNC:13266]
ENSG00000089775	7597	ZBTB25	protein_coding	382	332	330	315	401	274	231	358	zinc finger and BTB domain containing 25 [Source:HGNC Symbol;Acc:HGNC:13112]
ENSG00000089818	25977	NECAP1	protein_coding	153	167	215	134	134	157	139	183	NECAP endocytosis associated 1 [Source:HGNC Symbol;Acc:HGNC:24539]
ENSG00000089820	393	ARHGAP4	protein_coding	1404	1479	1906	2464	2235	2153	1616	1682	Rho GTPase activating protein 4 [Source:HGNC Symbol;Acc:HGNC:674]
ENSG00000089847	170961	ANKRD24	protein_coding	13	12	26	32	23	26	20	27	ankyrin repeat domain 24 [Source:HGNC Symbol;Acc:HGNC:29424]
ENSG00000089876	55760	DHX32	protein_coding	142	125	169	161	120	99	59	124	DEAH-box helicase 32 (putative) [Source:HGNC Symbol;Acc:HGNC:16717]
ENSG00000089902	23186	RCOR1	protein_coding	1387	1279	1286	790	2020	1289	1518	2079	REST corepressor 1 [Source:HGNC Symbol;Acc:HGNC:17441]
ENSG00000089916	55668	GPATCH2L	protein_coding	1765	1350	1682	930	941	484	526	1273	G-patch domain containing 2 like [Source:HGNC Symbol;Acc:HGNC:20210]
ENSG00000090006	8425	LTBP4	protein_coding	111	130	177	186	141	127	105	104	latent transforming growth factor beta binding protein 4 [Source:HGNC Symbol;Acc:HGNC:6717]
ENSG00000090013	645	BLVRB	protein_coding	107	154	177	287	184	192	118	139	biliverdin reductase B [Source:HGNC Symbol;Acc:HGNC:1063]
ENSG00000090020	6548	SLC9A1	protein_coding	974	1100	836	1054	664	608	433	472	solute carrier family 9 member A1 [Source:HGNC Symbol;Acc:HGNC:11071]
ENSG00000090054	10558	SPTLC1	protein_coding	1307	1355	1262	979	1364	874	757	1274	serine palmitoyltransferase long chain base subunit 1 [Source:HGNC Symbol;Acc:HGNC:11277]
ENSG00000090060	10914	PAPOLA	protein_coding	5569	3870	3960	2725	4762	2328	1742	4330	poly(A) polymerase alpha [Source:HGNC Symbol;Acc:HGNC:14981]
ENSG00000090061	8812	CCNK	protein_coding	878	833	805	758	949	856	790	968	cyclin K [Source:HGNC Symbol;Acc:HGNC:1596]
ENSG00000090097	57060	PCBP4	protein_coding	118	154	217	238	144	160	113	128	poly(rC) binding protein 4 [Source:HGNC Symbol;Acc:HGNC:8652]
ENSG00000090104	5996	RGS1	protein_coding	6472	5720	7466	7648	5345	2608	2043	4651	regulator of G protein signaling 1 [Source:HGNC Symbol;Acc:HGNC:9991]
ENSG00000090238	83719	YPEL3	protein_coding	65	66	51	61	102	114	35	31	yippee like 3 [Source:HGNC Symbol;Acc:HGNC:18327]
ENSG00000090263	51650	MRPS33	protein_coding	95	121	145	156	150	178	106	159	mitochondrial ribosomal protein S33 [Source:HGNC Symbol;Acc:HGNC:16634]
ENSG00000090266	4708	NDUFB2	protein_coding	421	507	772	941	761	788	418	511	NADH:ubiquinone oxidoreductase subunit B2 [Source:HGNC Symbol;Acc:HGNC:7697]
ENSG00000090273	10726	NUDC	protein_coding	882	913	1168	1641	1214	1383	907	998	nuclear distribution C, dynein complex regulator [Source:HGNC Symbol;Acc:HGNC:8045]
ENSG00000090316	10296	MAEA	protein_coding	839	993	1022	1074	888	772	550	627	macrophage erythroblast attacher, E3 ubiquitin ligase [Source:HGNC Symbol;Acc:HGNC:13731]
ENSG00000090339	3383	ICAM1	protein_coding	1869	1980	2238	2395	4768	4594	4570	4756	intercellular adhesion molecule 1 [Source:HGNC Symbol;Acc:HGNC:5344]
ENSG00000090372	29888	STRN4	protein_coding	801	958	1012	1144	1055	914	669	736	striatin 4 [Source:HGNC Symbol;Acc:HGNC:15721]
ENSG00000090376	11213	IRAK3	protein_coding	683	413	499	304	258	113	91	178	interleukin 1 receptor associated kinase 3 [Source:HGNC Symbol;Acc:HGNC:17020]
ENSG00000090382	4069	LYZ	protein_coding	3514	4188	3843	3620	4558	3597	3259	4361	lysozyme [Source:HGNC Symbol;Acc:HGNC:6740]
ENSG00000090402	6476	SI	protein_coding	0	0	0	0	0	0	1	0	sucrase-isomaltase [Source:HGNC Symbol;Acc:HGNC:10856]
ENSG00000090432	79594	MUL1	protein_coding	223	287	353	380	239	239	217	219	mitochondrial E3 ubiquitin protein ligase 1 [Source:HGNC Symbol;Acc:HGNC:25762]
ENSG00000090447	7023	TFAP4	protein_coding	57	74	86	111	51	41	11	20	transcription factor AP-4 [Source:HGNC Symbol;Acc:HGNC:11745]
ENSG00000090470	10081	PDCD7	protein_coding	372	385	493	474	355	357	274	232	programmed cell death 7 [Source:HGNC Symbol;Acc:HGNC:8767]
ENSG00000090487	51324	SPG21	protein_coding	2164	2161	2304	2476	2529	2591	1681	1882	SPG21 abhydrolase domain containing, maspardin [Source:HGNC Symbol;Acc:HGNC:20373]
ENSG00000090512	26998	FETUB	protein_coding	0	1	0	0	0	0	0	0	fetuin B [Source:HGNC Symbol;Acc:HGNC:3658]
ENSG00000090520	51726	DNAJB11	protein_coding	1743	1861	2147	2416	2276	2093	1997	2447	DnaJ heat shock protein family (Hsp40) member B11 [Source:HGNC Symbol;Acc:HGNC:14889]
ENSG00000090530	55214	P3H2	protein_coding	127	152	148	171	2111	1887	2732	3285	prolyl 3-hydroxylase 2 [Source:HGNC Symbol;Acc:HGNC:19317]
ENSG00000090534	7066	THPO	protein_coding	0	1	0	2	0	0	0	0	thrombopoietin [Source:HGNC Symbol;Acc:HGNC:11795]
ENSG00000090539	8646	CHRD	protein_coding	0	0	0	0	2	1	2	1	chordin [Source:HGNC Symbol;Acc:HGNC:1949]
ENSG00000090554	2323	FLT3LG	protein_coding	33	25	40	46	40	48	45	81	fms related receptor tyrosine kinase 3 ligand [Source:HGNC Symbol;Acc:HGNC:3766]
ENSG00000090565	9727	RAB11FIP3	protein_coding	204	209	246	253	260	197	137	115	RAB11 family interacting protein 3 [Source:HGNC Symbol;Acc:HGNC:17224]
ENSG00000090581	84572	GNPTG	protein_coding	636	655	696	778	728	788	489	600	N-acetylglucosamine-1-phosphate transferase subunit gamma [Source:HGNC Symbol;Acc:HGNC:23026]
ENSG00000090612	10795	ZNF268	protein_coding	294	200	380	262	199	128	139	414	zinc finger protein 268 [Source:HGNC Symbol;Acc:HGNC:13061]
ENSG00000090615	2802	GOLGA3	protein_coding	1330	1472	1739	1411	1295	951	891	977	golgin A3 [Source:HGNC Symbol;Acc:HGNC:4426]
ENSG00000090621	8761	PABPC4	protein_coding	15915	15641	15547	14654	19427	17213	11624	12264	poly(A) binding protein cytoplasmic 4 [Source:HGNC Symbol;Acc:HGNC:8557]
ENSG00000090659	30835	CD209	protein_coding	1126	994	840	714	1044	936	1016	1021	CD209 molecule [Source:HGNC Symbol;Acc:HGNC:1641]
ENSG00000090661	79603	CERS4	protein_coding	192	196	237	239	213	183	141	146	ceramide synthase 4 [Source:HGNC Symbol;Acc:HGNC:23747]
ENSG00000090674	57192	MCOLN1	protein_coding	291	306	307	343	295	323	217	260	mucolipin TRP cation channel 1 [Source:HGNC Symbol;Acc:HGNC:13356]
ENSG00000090686	84196	USP48	protein_coding	1057	731	890	775	901	376	338	713	ubiquitin specific peptidase 48 [Source:HGNC Symbol;Acc:HGNC:18533]
ENSG00000090776	1947	EFNB1	protein_coding	225	237	433	303	200	154	123	118	ephrin B1 [Source:HGNC Symbol;Acc:HGNC:3226]
ENSG00000090857	55066	PDPR	protein_coding	566	534	609	409	420	320	393	518	pyruvate dehydrogenase phosphatase regulatory subunit [Source:HGNC Symbol;Acc:HGNC:30264]
ENSG00000090861	16	AARS1	protein_coding	955	854	1543	1447	1015	966	732	772	alanyl-tRNA synthetase 1 [Source:HGNC Symbol;Acc:HGNC:20]
ENSG00000090863	2734	GLG1	protein_coding	1800	1677	1849	1631	1761	1324	1550	1699	golgi glycoprotein 1 [Source:HGNC Symbol;Acc:HGNC:4316]
ENSG00000090889	24137	KIF4A	protein_coding	176	118	195	124	132	93	93	132	kinesin family member 4A [Source:HGNC Symbol;Acc:HGNC:13339]
ENSG00000090905	27327	TNRC6A	protein_coding	849	561	625	472	471	210	191	385	trinucleotide repeat containing adaptor 6A [Source:HGNC Symbol;Acc:HGNC:11969]
ENSG00000090924	64857	PLEKHG2	protein_coding	1333	1277	874	816	1018	799	662	718	pleckstrin homology and RhoGEF domain containing G2 [Source:HGNC Symbol;Acc:HGNC:29515]
ENSG00000090932	10683	DLL3	protein_coding	2	2	3	4	6	2	3	0	delta like canonical Notch ligand 3 [Source:HGNC Symbol;Acc:HGNC:2909]
ENSG00000090971	57106	NAT14	protein_coding	72	94	146	222	121	158	89	90	N-acetyltransferase 14 (putative) [Source:HGNC Symbol;Acc:HGNC:28918]
ENSG00000090975	57605	PITPNM2	protein_coding	164	163	195	141	153	92	59	71	phosphatidylinositol transfer protein membrane associated 2 [Source:HGNC Symbol;Acc:HGNC:21044]
ENSG00000090989	55763	EXOC1	protein_coding	694	461	599	464	587	259	245	702	exocyst complex component 1 [Source:HGNC Symbol;Acc:HGNC:30380]
ENSG00000091009	54439	RBM27	protein_coding	1329	948	1104	661	813	435	325	718	RNA binding motif protein 27 [Source:HGNC Symbol;Acc:HGNC:29243]
ENSG00000091010	5459	POU4F3	protein_coding	4	2	3	0	3	4	1	2	POU class 4 homeobox 3 [Source:HGNC Symbol;Acc:HGNC:9220]
ENSG00000091039	114882	OSBPL8	protein_coding	6557	4552	5035	2372	4389	2202	1616	4411	oxysterol binding protein like 8 [Source:HGNC Symbol;Acc:HGNC:16396]
ENSG00000091073	113878	DTX2	protein_coding	174	222	177	246	150	168	100	122	deltex E3 ubiquitin ligase 2 [Source:HGNC Symbol;Acc:HGNC:15973]
ENSG00000091106	58484	NLRC4	protein_coding	63	83	98	70	71	39	31	51	NLR family CARD domain containing 4 [Source:HGNC Symbol;Acc:HGNC:16412]
ENSG00000091127	54517	PUS7	protein_coding	250	192	222	155	443	249	270	569	pseudouridine synthase 7 [Source:HGNC Symbol;Acc:HGNC:26033]
ENSG00000091128	22798	LAMB4	protein_coding	1	0	0	0	1	1	0	3	laminin subunit beta 4 [Source:HGNC Symbol;Acc:HGNC:6491]
ENSG00000091129	4897	NRCAM	protein_coding	98	69	81	55	82	46	40	109	neuronal cell adhesion molecule [Source:HGNC Symbol;Acc:HGNC:7994]
ENSG00000091136	3912	LAMB1	protein_coding	60	35	36	37	56	35	27	92	laminin subunit beta 1 [Source:HGNC Symbol;Acc:HGNC:6486]
ENSG00000091137	5172	SLC26A4	protein_coding	17	5	6	3	6	9	2	12	solute carrier family 26 member 4 [Source:HGNC Symbol;Acc:HGNC:8818]
ENSG00000091138	1811	SLC26A3	protein_coding	3	0	0	0	1	0	0	2	solute carrier family 26 member 3 [Source:HGNC Symbol;Acc:HGNC:3018]
ENSG00000091140	1738	DLD	protein_coding	1104	1008	1160	1060	1168	680	566	1271	dihydrolipoamide dehydrogenase [Source:HGNC Symbol;Acc:HGNC:2898]
ENSG00000091157	23335	WDR7	protein_coding	357	290	365	158	281	140	208	407	WD repeat domain 7 [Source:HGNC Symbol;Acc:HGNC:13490]
ENSG00000091164	9352	TXNL1	protein_coding	1569	1601	1450	1582	1528	1564	1040	1186	thioredoxin like 1 [Source:HGNC Symbol;Acc:HGNC:12436]
ENSG00000091181	3568	IL5RA	protein_coding	1	1	0	0	1	2	0	0	interleukin 5 receptor subunit alpha [Source:HGNC Symbol;Acc:HGNC:6017]
ENSG00000091262	368	ABCC6	protein_coding	197	230	321	324	263	185	155	218	ATP binding cassette subfamily C member 6 [Source:HGNC Symbol;Acc:HGNC:57]
ENSG00000091317	54918	CMTM6	protein_coding	3715	3705	4057	2479	3872	2471	2493	3434	CKLF like MARVEL transmembrane domain containing 6 [Source:HGNC Symbol;Acc:HGNC:19177]
ENSG00000091409	3655	ITGA6	protein_coding	5781	4236	5081	2342	3834	1585	1416	2791	integrin subunit alpha 6 [Source:HGNC Symbol;Acc:HGNC:6142]
ENSG00000091428	11069	RAPGEF4	protein_coding	1	2	1	0	10	2	8	18	Rap guanine nucleotide exchange factor 4 [Source:HGNC Symbol;Acc:HGNC:16626]
ENSG00000091436	51776	MAP3K20	protein_coding	948	719	878	651	991	542	372	751	mitogen-activated protein kinase kinase kinase 20 [Source:HGNC Symbol;Acc:HGNC:17797]
ENSG00000091482	23676	SMPX	protein_coding	0	0	0	0	0	0	2	1	small muscle protein X-linked [Source:HGNC Symbol;Acc:HGNC:11122]
ENSG00000091483	2271	FH	protein_coding	627	648	747	676	768	684	559	634	fumarate hydratase [Source:HGNC Symbol;Acc:HGNC:3700]
ENSG00000091490	23231	SEL1L3	protein_coding	191	209	229	175	258	187	244	279	SEL1L family member 3 [Source:HGNC Symbol;Acc:HGNC:29108]
ENSG00000091513	7018	TF	protein_coding	44	23	27	28	33	20	14	30	transferrin [Source:HGNC Symbol;Acc:HGNC:11740]
ENSG00000091527	55573	CDV3	protein_coding	6010	5989	6200	4641	6428	3969	3819	5264	CDV3 homolog [Source:HGNC Symbol;Acc:HGNC:26928]
ENSG00000091536	51168	MYO15A	protein_coding	7	2	1	3	3	2	1	2	myosin XVA [Source:HGNC Symbol;Acc:HGNC:7594]
ENSG00000091542	54890	ALKBH5	protein_coding	407	459	445	478	367	400	206	206	alkB homolog 5, RNA demethylase [Source:HGNC Symbol;Acc:HGNC:25996]
ENSG00000091583	350	APOH	protein_coding	0	1	1	1	1	0	0	0	apolipoprotein H [Source:HGNC Symbol;Acc:HGNC:616]
ENSG00000091592	22861	NLRP1	protein_coding	1	0	0	0	3	4	2	6	NLR family pyrin domain containing 1 [Source:HGNC Symbol;Acc:HGNC:14374]
ENSG00000091622	83394	PITPNM3	protein_coding	11	15	11	8	4	13	6	8	PITPNM family member 3 [Source:HGNC Symbol;Acc:HGNC:21043]
ENSG00000091640	9552	SPAG7	protein_coding	202	229	277	376	280	278	185	214	sperm associated antigen 7 [Source:HGNC Symbol;Acc:HGNC:11216]
ENSG00000091651	23594	ORC6	protein_coding	104	89	161	102	263	249	165	194	origin recognition complex subunit 6 [Source:HGNC Symbol;Acc:HGNC:17151]
ENSG00000091656	79776	ZFHX4	protein_coding	4	1	4	1	5	1	3	19	zinc finger homeobox 4 [Source:HGNC Symbol;Acc:HGNC:30939]
ENSG00000091664	57084	SLC17A6	protein_coding	1	2	0	0	1	1	2	3	solute carrier family 17 member 6 [Source:HGNC Symbol;Acc:HGNC:16703]
ENSG00000091704	1357	CPA1	protein_coding	0	0	0	0	0	0	0	0	carboxypeptidase A1 [Source:HGNC Symbol;Acc:HGNC:2296]
ENSG00000091732	51530	ZC3HC1	protein_coding	196	189	218	248	205	200	159	211	zinc finger C3HC-type containing 1 [Source:HGNC Symbol;Acc:HGNC:29913]
ENSG00000091831	2099	ESR1	protein_coding	11	14	11	8	11	1	6	8	estrogen receptor 1 [Source:HGNC Symbol;Acc:HGNC:3467]
ENSG00000091844	26575	RGS17	protein_coding	35	20	22	8	25	14	10	27	regulator of G protein signaling 17 [Source:HGNC Symbol;Acc:HGNC:14088]
ENSG00000091879	285	ANGPT2	protein_coding	36	30	24	25	84	58	51	105	angiopoietin 2 [Source:HGNC Symbol;Acc:HGNC:485]
ENSG00000091947	84336	TMEM101	protein_coding	190	257	343	440	382	409	256	271	transmembrane protein 101 [Source:HGNC Symbol;Acc:HGNC:28653]
ENSG00000091972	4345	CD200	protein_coding	1	0	0	0	0	0	0	0	CD200 molecule [Source:HGNC Symbol;Acc:HGNC:7203]
ENSG00000091986	151887	CCDC80	protein_coding	13	9	10	5	16	6	8	9	coiled-coil domain containing 80 [Source:HGNC Symbol;Acc:HGNC:30649]
ENSG00000092009	1215	CMA1	protein_coding	1	2	2	2	1	2	0	2	chymase 1 [Source:HGNC Symbol;Acc:HGNC:2097]
ENSG00000092010	5720	PSME1	protein_coding	1240	1466	1516	2032	1937	2403	1560	1644	proteasome activator subunit 1 [Source:HGNC Symbol;Acc:HGNC:9568]
ENSG00000092020	55012	PPP2R3C	protein_coding	709	627	776	740	780	533	408	813	protein phosphatase 2 regulatory subunit B''gamma [Source:HGNC Symbol;Acc:HGNC:17485]
ENSG00000092036	54930	HAUS4	protein_coding	225	230	308	350	329	370	269	309	HAUS augmin like complex subunit 4 [Source:HGNC Symbol;Acc:HGNC:20163]
ENSG00000092051	84502	JPH4	protein_coding	3	1	5	4	1	1	3	3	junctophilin 4 [Source:HGNC Symbol;Acc:HGNC:20156]
ENSG00000092054	4625	MYH7	protein_coding	1	0	0	0	1	0	2	0	myosin heavy chain 7 [Source:HGNC Symbol;Acc:HGNC:7577]
ENSG00000092067	1053	CEBPE	protein_coding	8	17	15	21	16	17	4	11	CCAAT enhancer binding protein epsilon [Source:HGNC Symbol;Acc:HGNC:1836]
ENSG00000092068	23428	SLC7A8	protein_coding	359	390	311	429	311	273	238	298	solute carrier family 7 member 8 [Source:HGNC Symbol;Acc:HGNC:11066]
ENSG00000092094	55644	OSGEP	protein_coding	238	264	408	446	346	342	311	309	O-sialoglycoprotein endopeptidase [Source:HGNC Symbol;Acc:HGNC:18028]
ENSG00000092096	51310	SLC22A17	protein_coding	13	13	22	14	19	13	15	10	solute carrier family 22 member 17 [Source:HGNC Symbol;Acc:HGNC:23095]
ENSG00000092098	55072	RNF31	protein_coding	525	596	718	741	665	593	527	625	ring finger protein 31 [Source:HGNC Symbol;Acc:HGNC:16031]
ENSG00000092108	23256	SCFD1	protein_coding	958	736	756	675	770	457	415	915	sec1 family domain containing 1 [Source:HGNC Symbol;Acc:HGNC:20726]
ENSG00000092140	55632	G2E3	protein_coding	237	158	222	102	121	69	55	148	G2/M-phase specific E3 ubiquitin protein ligase [Source:HGNC Symbol;Acc:HGNC:20338]
ENSG00000092148	25831	HECTD1	protein_coding	2260	1481	1633	890	1334	451	364	840	HECT domain E3 ubiquitin protein ligase 1 [Source:HGNC Symbol;Acc:HGNC:20157]
ENSG00000092199	3183	HNRNPC	protein_coding	6077	6385	5999	5224	7340	7107	5091	5857	heterogeneous nuclear ribonucleoprotein C [Source:HGNC Symbol;Acc:HGNC:5035]
ENSG00000092200	57096	RPGRIP1	protein_coding	9	13	13	15	16	7	1	4	RPGR interacting protein 1 [Source:HGNC Symbol;Acc:HGNC:13436]
ENSG00000092201	11198	SUPT16H	protein_coding	1798	1524	2035	1351	1508	621	662	1179	SPT16 homolog, facilitates chromatin remodeling subunit [Source:HGNC Symbol;Acc:HGNC:11465]
ENSG00000092203	9878	TOX4	protein_coding	803	747	793	728	948	881	836	1144	TOX high mobility group box family member 4 [Source:HGNC Symbol;Acc:HGNC:20161]
ENSG00000092208	8487	GEMIN2	protein_coding	42	59	70	68	42	36	29	57	gem nuclear organelle associated protein 2 [Source:HGNC Symbol;Acc:HGNC:10884]
ENSG00000092295	7051	TGM1	protein_coding	7	22	9	12	22	10	10	17	transglutaminase 1 [Source:HGNC Symbol;Acc:HGNC:11777]
ENSG00000092330	26277	TINF2	protein_coding	278	388	423	459	429	439	466	628	TERF1 interacting nuclear factor 2 [Source:HGNC Symbol;Acc:HGNC:11824]
ENSG00000092345	1618	DAZL	protein_coding	2	0	0	0	0	0	0	0	deleted in azoospermia like [Source:HGNC Symbol;Acc:HGNC:2685]
ENSG00000092377	90665	TBL1Y	protein_coding	7	4	1	0	4	5	0	4	transducin beta like 1 Y-linked [Source:HGNC Symbol;Acc:HGNC:18502]
ENSG00000092421	57556	SEMA6A	protein_coding	38	47	43	38	126	75	105	240	semaphorin 6A [Source:HGNC Symbol;Acc:HGNC:10738]
ENSG00000092439	54822	TRPM7	protein_coding	2466	1296	1839	1029	1247	525	379	1297	transient receptor potential cation channel subfamily M member 7 [Source:HGNC Symbol;Acc:HGNC:17994]
ENSG00000092445	7301	TYRO3	protein_coding	88	88	147	134	106	94	65	71	TYRO3 protein tyrosine kinase [Source:HGNC Symbol;Acc:HGNC:12446]
ENSG00000092470	79968	WDR76	protein_coding	143	110	164	97	110	82	60	77	WD repeat domain 76 [Source:HGNC Symbol;Acc:HGNC:25773]
ENSG00000092529	825	CAPN3	protein_coding	109	99	114	115	115	70	92	175	calpain 3 [Source:HGNC Symbol;Acc:HGNC:1480]
ENSG00000092531	8773	SNAP23	protein_coding	1094	1025	1119	696	1293	851	794	1055	synaptosome associated protein 23 [Source:HGNC Symbol;Acc:HGNC:11131]
ENSG00000092607	6913	TBX15	protein_coding	29	71	27	31	58	65	64	72	T-box transcription factor 15 [Source:HGNC Symbol;Acc:HGNC:11594]
ENSG00000092621	26227	PHGDH	protein_coding	120	113	196	224	186	222	138	141	phosphoglycerate dehydrogenase [Source:HGNC Symbol;Acc:HGNC:8923]
ENSG00000092758	1299	COL9A3	protein_coding	13	5	12	10	16	11	7	8	collagen type IX alpha 3 chain [Source:HGNC Symbol;Acc:HGNC:2219]
ENSG00000092820	7430	EZR	protein_coding	2486	2833	2556	2273	3628	3477	1976	2000	ezrin [Source:HGNC Symbol;Acc:HGNC:12691]
ENSG00000092841	4637	MYL6	protein_coding	6019	7258	8953	13945	10444	13739	7645	7626	myosin light chain 6 [Source:HGNC Symbol;Acc:HGNC:7587]
ENSG00000092847	26523	AGO1	protein_coding	646	577	601	434	543	378	291	414	argonaute RISC component 1 [Source:HGNC Symbol;Acc:HGNC:3262]
ENSG00000092850	27285	TEKT2	protein_coding	0	2	3	3	6	3	2	6	tektin 2 [Source:HGNC Symbol;Acc:HGNC:11725]
ENSG00000092853	63967	CLSPN	protein_coding	256	144	250	290	230	146	86	207	claspin [Source:HGNC Symbol;Acc:HGNC:19715]
ENSG00000092871	117584	RFFL	protein_coding	115	101	140	128	134	99	82	133	ring finger and FYVE like domain containing E3 ubiquitin protein ligase [Source:HGNC Symbol;Acc:HGNC:24821]
ENSG00000092929	201294	UNC13D	protein_coding	326	362	483	515	464	428	317	356	unc-13 homolog D [Source:HGNC Symbol;Acc:HGNC:23147]
ENSG00000092931	79157	MFSD11	protein_coding	1378	1510	1660	1061	1735	1419	950	954	major facilitator superfamily domain containing 11 [Source:HGNC Symbol;Acc:HGNC:25458]
ENSG00000092964	1808	DPYSL2	protein_coding	3846	3005	4774	3932	3608	3495	2595	3125	dihydropyrimidinase like 2 [Source:HGNC Symbol;Acc:HGNC:3014]
ENSG00000092969	7042	TGFB2	protein_coding	201	55	98	51	68	33	17	38	transforming growth factor beta 2 [Source:HGNC Symbol;Acc:HGNC:11768]
ENSG00000092978	55105	GPATCH2	protein_coding	284	214	296	254	281	162	156	399	G-patch domain containing 2 [Source:HGNC Symbol;Acc:HGNC:25499]
ENSG00000093000	10762	NUP50	protein_coding	1164	949	1033	655	794	422	326	607	nucleoporin 50 [Source:HGNC Symbol;Acc:HGNC:8065]
ENSG00000093009	8318	CDC45	protein_coding	89	88	131	114	113	112	101	91	cell division cycle 45 [Source:HGNC Symbol;Acc:HGNC:1739]
ENSG00000093010	1312	COMT	protein_coding	2501	2779	3219	3251	4019	4520	2860	2861	catechol-O-methyltransferase [Source:HGNC Symbol;Acc:HGNC:2228]
ENSG00000093072	51816	ADA2	protein_coding	118	105	85	102	112	75	90	136	adenosine deaminase 2 [Source:HGNC Symbol;Acc:HGNC:1839]
ENSG00000093100			lncRNA	128	137	216	206	139	92	116	128	novel transcript
[truncated: 58,609 more rows]

## Sheet: normalized_read_counts
Generated on 10.dec.2021., working directory: /data11/working_groups/tozser_group/LinknerT_210325/
Normalized read counts: reads aligned with HISAT2 on GRCh38.104.dna.primary_assembly, gene assignment with featureCounts, normalized with DESeq2 ( median of ratios [https://genomebiology.biomedcentral.com/articles/10.1186/gb-2010-11-10-r106])
				native CTRL		LTX CTRL		pcDNA3.1(+)GFP Spike		pcDNA3.1(+)GFP mock
Geneid	entrezgene_id	gene_name	gene_biotype	LT.CTR.macrophage.1_S19	LT.CTR.macrophage.2_S20	LT.LTX.1_S23	LT.LTX.2_S24	LT.mock.1_S25	LT.mock.2_S26	LT.pcDNA.1_S21	LT.pcDNA.2_S22	description
ENSG00000000003	7105	TSPAN6	protein_coding	55.1649	56.3171	54.5868	42.1708	25.5577	37.5387	35.9832	52.6387	tetraspanin 6 [Source:HGNC Symbol;Acc:HGNC:11858]
ENSG00000000005	64102	TNMD	protein_coding	0	0	0	0	0	0	0	0	tenomodulin [Source:HGNC Symbol;Acc:HGNC:17757]
ENSG00000000419	8813	DPM1	protein_coding	691.683	656.679	689.158	795.074	642.35	625.02	521.295	666.756	dolichyl-phosphate mannosyltransferase subunit 1, catalytic [Source:HGNC Symbol;Acc:HGNC:3005]
ENSG00000000457	57147	SCYL3	protein_coding	256.304	204.017	233.358	303.424	310.1	228.986	397.66	271.966	SCY1 like pseudokinase 3 [Source:HGNC Symbol;Acc:HGNC:19285]
ENSG00000000460	55732	C1orf112	protein_coding	136.639	92.4451	133.738	179.997	175.496	136.078	202.982	139.395	chromosome 1 open reading frame 112 [Source:HGNC Symbol;Acc:HGNC:25565]
ENSG00000000938	2268	FGR	protein_coding	1245.03	1515.25	1537.98	1261.01	1394.6	1666.72	1198.52	1485.58	FGR proto-oncogene, Src family tyrosine kinase [Source:HGNC Symbol;Acc:HGNC:3697]
ENSG00000000971	3075	CFH	protein_coding	76.3821	30.815	90.0682	237.596	6.81539	1.87694	2.76794	4.87395	complement factor H [Source:HGNC Symbol;Acc:HGNC:4883]
ENSG00000001036	2519	FUCA2	protein_coding	1371.48	1679.95	1787.72	1444.09	1361.37	1548.47	1181.91	1340.34	alpha-L-fucosidase 2 [Source:HGNC Symbol;Acc:HGNC:4008]
ENSG00000001084	2729	GCLC	protein_coding	2059.77	1798.96	2546.47	3195.72	2443.32	1774.64	2007.68	1933.98	glutamate-cysteine ligase catalytic subunit [Source:HGNC Symbol;Acc:HGNC:4311]
ENSG00000001167	4800	NFYA	protein_coding	704.413	495.165	1028.96	1249.7	1153.5	773.297	1209.59	1172.67	nuclear transcription factor Y subunit alpha [Source:HGNC Symbol;Acc:HGNC:7804]
ENSG00000001460	90529	STPG1	protein_coding	25.4607	28.6898	40.9401	41.1422	44.3	31.9079	31.3699	38.0168	sperm tail PG-rich repeat containing 1 [Source:HGNC Symbol;Acc:HGNC:28070]
ENSG00000001461	57185	NIPAL3	protein_coding	159.554	138.136	208.794	185.14	158.458	144.524	95.9551	125.748	NIPA like domain containing 3 [Source:HGNC Symbol;Acc:HGNC:25233]
ENSG00000001497	81887	LAS1L	protein_coding	393.792	511.104	540.409	473.136	325.435	410.11	261.109	309.983	LAS1 like ribosome biogenesis factor [Source:HGNC Symbol;Acc:HGNC:25726]
ENSG00000001561	22875	ENPP4	protein_coding	176.528	98.8206	132.373	275.653	171.237	108.862	196.523	119.899	ectonucleotide pyrophosphatase/phosphodiesterase 4 [Source:HGNC Symbol;Acc:HGNC:3359]
ENSG00000001617	6405	SEMA3F	protein_coding	24.612	32.9402	17.7407	28.7996	19.5942	37.5387	19.3756	58.4874	semaphorin 3F [Source:HGNC Symbol;Acc:HGNC:10728]
ENSG00000001626	1080	CFTR	protein_coding	0.84869	1.06259	2.72934	2.05711	0	0	4.61323	0.97479	CF transmembrane conductance regulator [Source:HGNC Symbol;Acc:HGNC:1884]
ENSG00000001629	54467	ANKIB1	protein_coding	550.8	301.775	403.942	1029.58	491.56	216.786	618.172	484.471	ankyrin repeat and IBR domain containing 1 [Source:HGNC Symbol;Acc:HGNC:22215]
ENSG00000001630	1595	CYP51A1	protein_coding	1359.6	1202.85	1565.28	1269.24	2020.76	1460.26	1796.39	1726.35	cytochrome P450 family 51 subfamily A member 1 [Source:HGNC Symbol;Acc:HGNC:2649]
ENSG00000001631	889	KRIT1	protein_coding	297.89	174.264	192.418	475.193	313.508	287.171	453.942	260.269	KRIT1 ankyrin repeat containing [Source:HGNC Symbol;Acc:HGNC:1573]
ENSG00000002016	5893	RAD52	protein_coding	39.8884	40.3783	69.5981	56.5706	52.8193	45.9849	59.0493	39.9664	RAD52 homolog, DNA repair protein [Source:HGNC Symbol;Acc:HGNC:9824]
ENSG00000002079		MYH16	transcribed_unitary_pseudogene	0.84869	1.06259	1.36467	0	0	0	1.84529	0.97479	myosin heavy chain 16 pseudogene [Source:HGNC Symbol;Acc:HGNC:31038]
ENSG00000002330	572	BAD	protein_coding	184.166	255.021	166.49	131.655	172.941	314.387	90.4193	152.067	BCL2 associated agonist of cell death [Source:HGNC Symbol;Acc:HGNC:936]
ENSG00000002549	51056	LAP3	protein_coding	4498.06	4570.19	6252.91	6449.05	2634.15	2713.11	1943.09	2263.46	leucine aminopeptidase 3 [Source:HGNC Symbol;Acc:HGNC:18449]
ENSG00000002586	4267	CD99	protein_coding	2239.69	3229.2	2571.04	1934.71	1925.35	2320.83	1592.49	1846.25	CD99 molecule (Xg blood group) [Source:HGNC Symbol;Acc:HGNC:7082]
ENSG00000002587	9957	HS3ST1	protein_coding	46.678	40.3783	65.5041	64.799	86.8962	117.308	75.6569	113.076	heparan sulfate-glucosamine 3-sulfotransferase 1 [Source:HGNC Symbol;Acc:HGNC:5194]
ENSG00000002726	26	AOC1	protein_coding	62.8031	60.5675	88.7035	65.8276	59.6347	90.0929	51.6681	61.4118	amine oxidase copper containing 1 [Source:HGNC Symbol;Acc:HGNC:80]
ENSG00000002745	51384	WNT16	protein_coding	3.39476	0	1.36467	3.08567	5.96347	4.69234	6.45852	1.94958	Wnt family member 16 [Source:HGNC Symbol;Acc:HGNC:16267]
ENSG00000002746	23072	HECW1	protein_coding	5.09214	1.06259	4.09401	2.05711	3.40769	0.938468	4.61323	2.92437	HECT, C2 and WW domain containing E3 ubiquitin protein ligase 1 [Source:HGNC Symbol;Acc:HGNC:22195]
ENSG00000002822	8379	MAD1L1	protein_coding	626.333	811.816	616.83	461.822	485.596	757.344	419.804	546.857	mitotic arrest deficient 1 like 1 [Source:HGNC Symbol;Acc:HGNC:6762]
ENSG00000002834	3927	LASP1	protein_coding	8455.5	9414.52	7941.01	6891.33	10551.1	11196.9	9400.83	11412.8	LIM and SH3 protein 1 [Source:HGNC Symbol;Acc:HGNC:6513]
ENSG00000002919	29916	SNX11	protein_coding	358.147	488.79	499.469	427.879	348.437	329.402	182.684	260.269	sorting nexin 11 [Source:HGNC Symbol;Acc:HGNC:14975]
ENSG00000002933	55365	TMEM176A	protein_coding	11.8817	6.37552	10.9174	9.25701	6.81539	10.3231	1.84529	4.87395	transmembrane protein 176A [Source:HGNC Symbol;Acc:HGNC:24930]
ENSG00000003056	4074	M6PR	protein_coding	1682.95	2079.48	2502.8	2061.23	1954.31	1389.87	1675.52	1922.29	mannose-6-phosphate receptor, cation dependent [Source:HGNC Symbol;Acc:HGNC:6752]
ENSG00000003096	90293	KLHL13	protein_coding	2.54607	1.06259	4.09401	3.08567	4.25962	0.938468	1.84529	0	kelch like family member 13 [Source:HGNC Symbol;Acc:HGNC:22931]
ENSG00000003137	56603	CYP26B1	protein_coding	17.8225	13.8136	13.6467	18.514	7.66731	0.938468	30.4473	28.2689	cytochrome P450 family 26 subfamily B member 1 [Source:HGNC Symbol;Acc:HGNC:20581]
ENSG00000003147	3382	ICA1	protein_coding	136.639	163.638	143.29	139.884	99.6751	139.832	122.712	95.5294	islet cell autoantigen 1 [Source:HGNC Symbol;Acc:HGNC:5343]
ENSG00000003249	79007	DBNDD1	protein_coding	5.09214	7.43811	9.55268	6.17134	9.37116	15.0155	4.61323	4.87395	dysbindin domain containing 1 [Source:HGNC Symbol;Acc:HGNC:28455]
ENSG00000003393	57679	ALS2	protein_coding	189.258	165.764	197.877	290.053	408.923	263.709	381.053	333.378	alsin Rho guanine nucleotide exchange factor ALS2 [Source:HGNC Symbol;Acc:HGNC:443]
ENSG00000003400	843	CASP10	protein_coding	584.748	616.3	1125.85	1161.24	145.679	180.186	136.552	167.664	caspase 10 [Source:HGNC Symbol;Acc:HGNC:1500]
ENSG00000003402	8837	CFLAR	protein_coding	4156.89	3421.53	4280.97	5007.01	1006.97	999.468	1860.98	1587.93	CASP8 and FADD like apoptosis regulator [Source:HGNC Symbol;Acc:HGNC:1876]
ENSG00000003436	7035	TFPI	protein_coding	3.39476	2.12517	2.72934	5.14278	0	5.63081	9.22645	4.87395	tissue factor pathway inhibitor [Source:HGNC Symbol;Acc:HGNC:11760]
ENSG00000003509	55471	NDUFAF7	protein_coding	142.58	134.949	137.832	130.627	172.089	167.047	195.601	154.017	NADH:ubiquinone oxidoreductase complex assembly factor 7 [Source:HGNC Symbol;Acc:HGNC:28816]
ENSG00000003756	10181	RBM5	protein_coding	1211.93	1075.34	1552.99	1613.8	1391.19	1408.64	1742.88	1538.22	RNA binding motif protein 5 [Source:HGNC Symbol;Acc:HGNC:9902]
ENSG00000003987	9108	MTMR7	protein_coding	135.79	108.384	92.7975	169.712	132.048	152.032	181.761	143.294	myotubularin related protein 7 [Source:HGNC Symbol;Acc:HGNC:7454]
ENSG00000003989	6542	SLC7A2	protein_coding	37.3424	18.064	27.2934	51.4278	31.5212	16.8924	35.9832	29.2437	solute carrier family 7 member 2 [Source:HGNC Symbol;Acc:HGNC:11060]
ENSG00000004059	381	ARF5	protein_coding	796.071	1193.29	918.422	733.361	642.35	1069.85	596.029	701.849	ADP ribosylation factor 5 [Source:HGNC Symbol;Acc:HGNC:658]
ENSG00000004139	23098	SARM1	protein_coding	50.0727	41.4409	31.3874	23.6568	69.0058	53.4927	73.8116	108.202	sterile alpha and TIR motif containing 1 [Source:HGNC Symbol;Acc:HGNC:17074]
ENSG00000004142	26073	POLDIP2	protein_coding	891.125	1231.54	1159.97	971.986	917.522	1093.32	813.773	954.319	DNA polymerase delta interacting protein 2 [Source:HGNC Symbol;Acc:HGNC:23781]
ENSG00000004399	23129	PLXND1	protein_coding	639.912	618.426	809.249	650.048	736.062	691.651	665.227	743.765	plexin D1 [Source:HGNC Symbol;Acc:HGNC:9107]
ENSG00000004455	204	AK2	protein_coding	1834.02	2214.43	2448.22	1886.37	1461.9	1492.16	1366.44	1678.59	adenylate kinase 2 [Source:HGNC Symbol;Acc:HGNC:362]
ENSG00000004468	952	CD38	protein_coding	420.95	368.718	855.648	1185.93	22.15	20.6463	23.0661	28.2689	CD38 molecule [Source:HGNC Symbol;Acc:HGNC:1667]
ENSG00000004478	2288	FKBP4	protein_coding	339.476	382.531	281.122	254.053	590.383	646.604	306.318	312.908	FKBP prolyl isomerase 4 [Source:HGNC Symbol;Acc:HGNC:3720]
ENSG00000004487	23028	KDM1A	protein_coding	668.768	705.558	663.229	546.163	786.326	780.805	869.132	759.361	lysine demethylase 1A [Source:HGNC Symbol;Acc:HGNC:29079]
ENSG00000004534	10180	RBM6	protein_coding	725.63	580.172	724.639	765.246	815.291	926.268	955.861	830.521	RNA binding motif protein 6 [Source:HGNC Symbol;Acc:HGNC:9903]
ENSG00000004660	84254	CAMKK1	protein_coding	126.455	105.196	65.5041	35.9995	177.2	220.54	150.391	147.193	calcium/calmodulin dependent protein kinase kinase 1 [Source:HGNC Symbol;Acc:HGNC:1469]
ENSG00000004700	5965	RECQL	protein_coding	780.795	482.414	485.822	853.702	712.208	465.48	967.855	704.773	RecQ like helicase [Source:HGNC Symbol;Acc:HGNC:9948]
ENSG00000004766	55610	VPS50	protein_coding	174.83	92.4451	120.091	263.31	170.385	142.647	190.988	148.168	VPS50 subunit of EARP/GARPII complex [Source:HGNC Symbol;Acc:HGNC:25956]
ENSG00000004776	126393	HSPB6	protein_coding	0.84869	2.12517	0	1.02856	0.851924	0	0.922645	0.97479	heat shock protein family B (small) member 6 [Source:HGNC Symbol;Acc:HGNC:26511]
ENSG00000004777	115703	ARHGAP33	protein_coding	17.8225	20.1892	27.2934	16.4569	24.7058	21.5848	23.0661	13.6471	Rho GTPase activating protein 33 [Source:HGNC Symbol;Acc:HGNC:23085]
ENSG00000004779	4706	NDUFAB1	protein_coding	740.907	1080.65	880.212	676.79	740.322	1056.71	444.715	733.042	NADH:ubiquinone oxidoreductase subunit AB1 [Source:HGNC Symbol;Acc:HGNC:7694]
ENSG00000004799	5166	PDK4	protein_coding	12.7304	6.37552	1.36467	5.14278	4.25962	6.56927	7.38116	18.521	pyruvate dehydrogenase kinase 4 [Source:HGNC Symbol;Acc:HGNC:8812]
ENSG00000004809	85413	SLC22A16	protein_coding	317.41	375.093	393.025	351.766	293.062	324.71	272.18	295.361	solute carrier family 22 member 16 [Source:HGNC Symbol;Acc:HGNC:20302]
ENSG00000004838	51364	ZMYND10	protein_coding	0.84869	3.18776	1.36467	2.05711	3.40769	8.44621	3.69058	3.89916	zinc finger MYND-type containing 10 [Source:HGNC Symbol;Acc:HGNC:19412]
ENSG00000004846	340273	ABCB5	protein_coding	0	0	0	1.02856	0	0	0	0	ATP binding cassette subfamily B member 5 [Source:HGNC Symbol;Acc:HGNC:46]
ENSG00000004848	170302	ARX	protein_coding	33.0989	23.3769	35.4814	12.3427	46.8558	30.9694	41.519	47.7647	aristaless related homeobox [Source:HGNC Symbol;Acc:HGNC:18060]
ENSG00000004864	10165	SLC25A13	protein_coding	195.199	174.264	210.159	197.483	218.944	182.063	196.523	206.655	solute carrier family 25 member 13 [Source:HGNC Symbol;Acc:HGNC:10983]
ENSG00000004866	7982	ST7	protein_coding	146.823	159.388	166.49	217.025	90.3039	114.493	130.093	126.723	suppression of tumorigenicity 7 [Source:HGNC Symbol;Acc:HGNC:11351]
ENSG00000004897	996	CDC27	protein_coding	1693.14	1042.4	971.644	1698.15	1475.53	1112.08	2011.37	1500.2	cell division cycle 27 [Source:HGNC Symbol;Acc:HGNC:1728]
ENSG00000004939	6521	SLC4A1	protein_coding	2.54607	1.06259	1.36467	0	0.851924	0	0.922645	0.97479	solute carrier family 4 member 1 (Diego blood group) [Source:HGNC Symbol;Acc:HGNC:11027]
ENSG00000004948	799	CALCR	protein_coding	0	0	0	0	0	0	0	0	calcitonin receptor [Source:HGNC Symbol;Acc:HGNC:1440]
ENSG00000004961	3052	HCCS	protein_coding	267.337	359.154	491.281	416.565	304.989	278.725	272.18	297.311	holocytochrome c synthase [Source:HGNC Symbol;Acc:HGNC:4837]
ENSG00000004975	1856	DVL2	protein_coding	81.4743	98.8206	110.538	91.5415	124.381	107.924	90.4193	97.479	dishevelled segment polarity protein 2 [Source:HGNC Symbol;Acc:HGNC:3086]
ENSG00000005001	64063	PRSS22	protein_coding	5.94083	8.5007	1.36467	1.02856	4.25962	4.69234	2.76794	9.7479	serine protease 22 [Source:HGNC Symbol;Acc:HGNC:14368]
ENSG00000005007	5976	UPF1	protein_coding	1253.52	1214.54	1417.89	1111.87	1329	1307.29	1149.62	1478.76	UPF1 RNA helicase and ATPase [Source:HGNC Symbol;Acc:HGNC:9962]
ENSG00000005020	8935	SKAP2	protein_coding	1579.41	971.204	1049.43	1663.18	1160.32	905.621	1444.86	1037.18	src kinase associated phosphoprotein 2 [Source:HGNC Symbol;Acc:HGNC:15687]
ENSG00000005022	292	SLC25A5	protein_coding	2982.3	4286.48	3314.78	2517.91	2870.98	3324.05	2387.81	2585.14	solute carrier family 25 member 5 [Source:HGNC Symbol;Acc:HGNC:10991]
ENSG00000005059	55013	MCUB	protein_coding	320.805	416.534	466.717	473.136	228.316	221.478	242.656	247.597	mitochondrial calcium uniporter dominant negative subunit beta [Source:HGNC Symbol;Acc:HGNC:26076]
ENSG00000005073	3207	HOXA11	protein_coding	489.694	660.929	700.075	465.936	128.64	117.308	137.474	152.067	homeobox A11 [Source:HGNC Symbol;Acc:HGNC:5101]
ENSG00000005075	5439	POLR2J	protein_coding	453.201	540.857	364.367	264.339	288.802	470.172	238.965	308.034	RNA polymerase II subunit J [Source:HGNC Symbol;Acc:HGNC:9197]
ENSG00000005100	56919	DHX33	protein_coding	173.133	147.7	185.595	182.054	228.316	180.186	228.816	239.798	DEAH-box helicase 33 [Source:HGNC Symbol;Acc:HGNC:16718]
ENSG00000005102	4222	MEOX1	protein_coding	0.84869	0	0	0	0	0	0	0	mesenchyme homeobox 1 [Source:HGNC Symbol;Acc:HGNC:7013]
ENSG00000005108	221981	THSD7A	protein_coding	645.853	450.537	540.409	1255.87	393.589	259.956	549.897	425.983	thrombospondin type 1 domain containing 7A [Source:HGNC Symbol;Acc:HGNC:22207]
ENSG00000005156	3980	LIG3	protein_coding	175.679	200.829	241.546	253.025	203.61	206.463	203.905	210.555	DNA ligase 3 [Source:HGNC Symbol;Acc:HGNC:6600]
ENSG00000005175	79657	RPAP3	protein_coding	1306.13	1020.08	776.497	1319.64	1088.76	994.776	1800.08	1118.08	RNA polymerase II associated protein 3 [Source:HGNC Symbol;Acc:HGNC:26151]
ENSG00000005187	6296	ACSM3	protein_coding	53.4675	38.2531	34.1167	67.8847	55.375	54.4311	64.5852	36.0672	acyl-CoA synthetase medium chain family member 3 [Source:HGNC Symbol;Acc:HGNC:10522]
ENSG00000005189	81691	REXO5	protein_coding	27.1581	45.6912	31.3874	52.4564	29.8173	18.7694	27.6794	22.4202	RNA exonuclease 5 [Source:HGNC Symbol;Acc:HGNC:24661]
ENSG00000005194	57019	CIAPIN1	protein_coding	466.78	602.487	547.232	482.393	510.302	587.481	372.749	470.824	cytokine induced apoptosis inhibitor 1 [Source:HGNC Symbol;Acc:HGNC:28050]
ENSG00000005206	56928	SPPL2B	protein_coding	486.3	539.794	577.255	503.993	489.856	672.881	372.749	452.303	signal peptide peptidase like 2B [Source:HGNC Symbol;Acc:HGNC:30627]
ENSG00000005238	80256	FAM214B	protein_coding	552.497	516.417	365.731	353.823	862.999	875.59	739.962	850.992	family with sequence similarity 214 member B [Source:HGNC Symbol;Acc:HGNC:25666]
ENSG00000005243	51226	COPZ2	protein_coding	43.2832	52.0668	46.3988	32.9138	45.152	67.5697	28.602	35.0924	COPI coat complex subunit zeta 2 [Source:HGNC Symbol;Acc:HGNC:19356]
ENSG00000005249	5577	PRKAR2B	protein_coding	85.7177	62.6926	50.4928	58.6277	93.7116	79.7698	102.414	92.605	protein kinase cAMP-dependent type II regulatory subunit beta [Source:HGNC Symbol;Acc:HGNC:9392]
ENSG00000005302	10943	MSL3	protein_coding	603.419	564.234	480.364	604.791	511.154	503.019	595.106	614.118	MSL complex subunit 3 [Source:HGNC Symbol;Acc:HGNC:7370]
ENSG00000005339	1387	CREBBP	protein_coding	1439.38	1251.73	1806.82	1720.77	925.189	620.327	1401.5	1469.98	CREB binding protein [Source:HGNC Symbol;Acc:HGNC:2348]
ENSG00000005379	9256	TSPOAP1	protein_coding	283.463	229.519	286.581	303.424	126.085	124.816	217.744	176.437	TSPO associated protein 1 [Source:HGNC Symbol;Acc:HGNC:16831]
ENSG00000005381	4353	MPO	protein_coding	13.579	7.43811	5.45868	4.11422	2.55577	2.8154	6.45852	5.84874	myeloperoxidase [Source:HGNC Symbol;Acc:HGNC:7218]
ENSG00000005421	5444	PON1	protein_coding	0	0	1.36467	0	0	0	0	0	paraoxonase 1 [Source:HGNC Symbol;Acc:HGNC:9204]
ENSG00000005436	6936	GCFC2	protein_coding	151.067	148.762	141.926	184.112	213.833	167.047	231.584	162.79	GC-rich sequence DNA-binding factor 2 [Source:HGNC Symbol;Acc:HGNC:1317]
ENSG00000005448	84058	WDR54	protein_coding	78.0795	105.196	69.5981	60.6848	63.0424	83.5236	47.0549	55.563	WD repeat domain 54 [Source:HGNC Symbol;Acc:HGNC:25770]
ENSG00000005469	54677	CROT	protein_coding	30.5529	15.9388	15.0114	16.4569	27.2616	25.3386	28.602	23.395	carnitine O-octanoyltransferase [Source:HGNC Symbol;Acc:HGNC:2366]
ENSG00000005471	5244	ABCB4	protein_coding	297.042	193.391	264.746	267.425	346.733	193.324	322.003	283.664	ATP binding cassette subfamily B member 4 [Source:HGNC Symbol;Acc:HGNC:45]
ENSG00000005483	55904	KMT2E	protein_coding	1063.41	648.178	630.477	1245.58	791.437	692.589	1264.95	815.899	lysine methyltransferase 2E (inactive) [Source:HGNC Symbol;Acc:HGNC:18541]
ENSG00000005486	57414	RHBDD2	protein_coding	495.635	699.182	567.702	497.821	448.112	779.867	458.555	531.26	rhomboid domain containing 2 [Source:HGNC Symbol;Acc:HGNC:23082]
ENSG00000005513	30812	SOX8	protein_coding	2.54607	3.18776	1.36467	1.02856	1.70385	0	1.84529	1.94958	SRY-box transcription factor 8 [Source:HGNC Symbol;Acc:HGNC:11203]
ENSG00000005700	25998	IBTK	protein_coding	1750	929.764	1229.57	3279.04	1245.51	961.93	1292.63	825.647	inhibitor of Bruton tyrosine kinase [Source:HGNC Symbol;Acc:HGNC:17853]
ENSG00000005801	7748	ZNF195	protein_coding	212.173	149.825	171.948	346.623	402.108	273.094	563.736	362.622	zinc finger protein 195 [Source:HGNC Symbol;Acc:HGNC:12986]
ENSG00000005810	23077	MYCBP2	protein_coding	2326.26	1149.72	1685.37	4582.22	1562.43	786.436	1930.17	1140.5	MYC binding protein 2 [Source:HGNC Symbol;Acc:HGNC:23386]
ENSG00000005812	26224	FBXL3	protein_coding	1089.72	852.195	870.659	1190.04	932.004	705.728	1094.26	955.294	F-box and leucine rich repeat protein 3 [Source:HGNC Symbol;Acc:HGNC:13599]
ENSG00000005844	3683	ITGAL	protein_coding	2097.11	2204.87	2446.85	1948.09	1816.3	1608.53	2060.27	1956.4	integrin subunit alpha L [Source:HGNC Symbol;Acc:HGNC:6148]
ENSG00000005882	5164	PDK2	protein_coding	158.705	234.832	139.196	127.541	170.385	215.848	200.214	187.16	pyruvate dehydrogenase kinase 2 [Source:HGNC Symbol;Acc:HGNC:8810]
ENSG00000005884	3675	ITGA3	protein_coding	390.398	404.846	447.612	385.709	476.225	534.927	448.406	601.445	integrin subunit alpha 3 [Source:HGNC Symbol;Acc:HGNC:6139]
ENSG00000005889	7543	ZFX	protein_coding	387.003	191.266	146.02	394.966	374.846	266.525	615.404	364.571	zinc finger protein X-linked [Source:HGNC Symbol;Acc:HGNC:12869]
ENSG00000005893	3920	LAMP2	protein_coding	3200.41	2068.86	2591.51	3757.32	3164.04	2366.82	3242.18	3126.15	lysosomal associated membrane protein 2 [Source:HGNC Symbol;Acc:HGNC:6501]
ENSG00000005961	3674	ITGA2B	protein_coding	2.54607	6.37552	4.09401	2.05711	0.851924	0.938468	1.84529	2.92437	integrin subunit alpha 2b [Source:HGNC Symbol;Acc:HGNC:6138]
ENSG00000005981	51666	ASB4	protein_coding	0	1.06259	1.36467	0	0	0.938468	0.922645	0	ankyrin repeat and SOCS box containing 4 [Source:HGNC Symbol;Acc:HGNC:16009]
ENSG00000006007	51573	GDE1	protein_coding	723.084	770.375	762.85	563.649	707.097	640.035	807.315	732.067	glycerophosphodiester phosphodiesterase 1 [Source:HGNC Symbol;Acc:HGNC:29644]
ENSG00000006015	55049	REX1BD	protein_coding	443.865	627.989	435.329	305.481	354.4	604.373	196.523	260.269	required for excision 1-B domain containing [Source:HGNC Symbol;Acc:HGNC:26098]
ENSG00000006016	9244	CRLF1	protein_coding	109.481	133.886	92.7975	109.027	94.5635	156.724	90.4193	131.597	cytokine receptor like factor 1 [Source:HGNC Symbol;Acc:HGNC:2364]
ENSG00000006025	114881	OSBPL7	protein_coding	63.6518	61.63	53.2221	74.056	120.973	176.432	107.027	85.7815	oxysterol binding protein like 7 [Source:HGNC Symbol;Acc:HGNC:16387]
ENSG00000006042	26022	TMEM98	protein_coding	0.84869	0	0	0	0.851924	0	1.84529	0	transmembrane protein 98 [Source:HGNC Symbol;Acc:HGNC:24529]
ENSG00000006047	51087	YBX2	protein_coding	0	0	0	0	0	0	0	0	Y-box binding protein 2 [Source:HGNC Symbol;Acc:HGNC:17948]
ENSG00000006059	3883	KRT33A	protein_coding	0	0	0	0	0	0	0	0	keratin 33A [Source:HGNC Symbol;Acc:HGNC:6450]
ENSG00000006062	9020	MAP3K14	protein_coding	235.087	260.334	275.663	255.082	246.206	275.91	224.203	279.765	mitogen-activated protein kinase kinase kinase 14 [Source:HGNC Symbol;Acc:HGNC:6853]
ENSG00000006071	6833	ABCC8	protein_coding	0.84869	0	0	0	0	0	0	0	ATP binding cassette subfamily C member 8 [Source:HGNC Symbol;Acc:HGNC:59]
ENSG00000006116	10368	CACNG3	protein_coding	5.09214	3.18776	0	0	0	0	1.84529	0.97479	calcium voltage-gated channel auxiliary subunit gamma 3 [Source:HGNC Symbol;Acc:HGNC:1407]
ENSG00000006118	54972	TMEM132A	protein_coding	83.1716	95.6328	81.8802	85.3702	92.0078	93.8468	49.8229	37.042	transmembrane protein 132A [Source:HGNC Symbol;Acc:HGNC:31092]
ENSG00000006125	163	AP2B1	protein_coding	2159.92	2055.04	2611.98	2270.02	1966.24	1637.63	2333.37	2462.32	adaptor related protein complex 2 subunit beta 1 [Source:HGNC Symbol;Acc:HGNC:563]
ENSG00000006128	6863	TAC1	protein_coding	0	2.12517	0	0	0	0	0	0	tachykinin precursor 1 [Source:HGNC Symbol;Acc:HGNC:11517]
ENSG00000006194	10127	ZNF263	protein_coding	442.168	503.666	510.386	404.223	487.3	536.804	421.649	423.059	zinc finger protein 263 [Source:HGNC Symbol;Acc:HGNC:13056]
ENSG00000006210	6376	CX3CL1	protein_coding	0.84869	2.12517	0	1.02856	0	0	0	0	C-X3-C motif chemokine ligand 1 [Source:HGNC Symbol;Acc:HGNC:10647]
ENSG00000006282	64847	SPATA20	protein_coding	376.818	490.915	525.398	435.079	376.55	488.003	330.307	348.975	spermatogenesis associated 20 [Source:HGNC Symbol;Acc:HGNC:26125]
ENSG00000006283	8913	CACNA1G	protein_coding	12.7304	15.9388	12.282	21.5997	23.8539	25.3386	23.9888	39.9664	calcium voltage-gated channel subunit alpha1 G [Source:HGNC Symbol;Acc:HGNC:1394]
ENSG00000006327	51330	TNFRSF12A	protein_coding	236.785	282.648	166.49	146.055	392.737	519.911	340.456	521.513	TNF receptor superfamily member 12A [Source:HGNC Symbol;Acc:HGNC:18152]
ENSG00000006377	1750	DLX6	protein_coding	3.39476	1.06259	1.36467	1.02856	1.70385	4.69234	4.61323	0.97479	distal-less homeobox 6 [Source:HGNC Symbol;Acc:HGNC:2919]
ENSG00000006432	4293	MAP3K9	protein_coding	26.3094	24.4395	13.6467	25.7139	16.1865	11.2616	15.685	23.395	mitogen-activated protein kinase kinase kinase 9 [Source:HGNC Symbol;Acc:HGNC:6861]
ENSG00000006451	5898	RALA	protein_coding	1043.04	1020.08	1084.91	1286.72	791.437	940.345	801.779	973.815	RAS like proto-oncogene A [Source:HGNC Symbol;Acc:HGNC:9839]
ENSG00000006453	55971	BAIAP2L1	protein_coding	70.4413	57.3797	20.47	25.7139	48.5596	35.6618	98.7231	64.3361	BAR/IMD domain containing adaptor protein 2 like 1 [Source:HGNC Symbol;Acc:HGNC:21649]
ENSG00000006459	80853	KDM7A	protein_coding	320.805	190.203	278.393	506.05	205.314	127.632	278.639	219.328	lysine demethylase 7A [Source:HGNC Symbol;Acc:HGNC:22224]
ENSG00000006468	2115	ETV1	protein_coding	5.09214	6.37552	4.09401	12.3427	6.81539	8.44621	8.30381	9.7479	ETS variant transcription factor 1 [Source:HGNC Symbol;Acc:HGNC:3490]
ENSG00000006530	55750	AGK	protein_coding	139.185	153.013	240.182	255.082	161.014	133.262	141.165	137.445	acylglycerol kinase [Source:HGNC Symbol;Acc:HGNC:21869]
ENSG00000006534	221	ALDH3B1	protein_coding	362.391	410.159	435.329	387.766	371.439	411.049	263.877	326.555	aldehyde dehydrogenase 3 family member B1 [Source:HGNC Symbol;Acc:HGNC:410]
ENSG00000006555	55001	TTC22	protein_coding	0	1.06259	4.09401	0	1.70385	3.75387	0	1.94958	tetratricopeptide repeat domain 22 [Source:HGNC Symbol;Acc:HGNC:26067]
ENSG00000006576	57157	PHTF2	protein_coding	510.063	292.211	262.016	482.393	417.443	261.833	639.393	385.042	putative homeodomain transcription factor 2 [Source:HGNC Symbol;Acc:HGNC:13411]
ENSG00000006606	10344	CCL26	protein_coding	0	4.25035	0	5.14278	0.851924	0.938468	1.84529	0.97479	C-C motif chemokine ligand 26 [Source:HGNC Symbol;Acc:HGNC:10625]
ENSG00000006607	9855	FARP2	protein_coding	308.923	280.523	574.526	585.248	355.252	213.971	326.616	320.706	FERM, ARH/RhoGEF and pleckstrin domain protein 2 [Source:HGNC Symbol;Acc:HGNC:16460]
ENSG00000006611	10083	USH1C	protein_coding	0	3.18776	0	0	0	0.938468	0.922645	0.97479	USH1 protein network component harmonin [Source:HGNC Symbol;Acc:HGNC:12597]
ENSG00000006625	79017	GGCT	protein_coding	362.391	530.231	481.728	428.908	339.918	463.603	262.954	382.118	gamma-glutamylcyclotransferase [Source:HGNC Symbol;Acc:HGNC:21705]
ENSG00000006634	10926	DBF4	protein_coding	314.864	162.576	100.986	157.369	246.206	209.278	411.5	311.933	DBF4 zinc finger [Source:HGNC Symbol;Acc:HGNC:17364]
ENSG00000006638	6915	TBXA2R	protein_coding	110.33	132.823	77.7861	50.3993	149.087	191.447	157.772	185.21	thromboxane A2 receptor [Source:HGNC Symbol;Acc:HGNC:11608]
ENSG00000006652	3475	IFRD1	protein_coding	889.427	576.985	502.198	707.647	550.343	523.665	702.133	562.454	interferon related developmental regulator 1 [Source:HGNC Symbol;Acc:HGNC:5456]
ENSG00000006659	56891	LGALS14	protein_coding	0	0	0	0	0	0	0	0	galectin 14 [Source:HGNC Symbol;Acc:HGNC:30054]
ENSG00000006695	1352	COX10	protein_coding	119.665	156.2	143.29	103.884	120.121	121.062	156.85	148.168	cytochrome c oxidase assembly factor heme A:farnesyltransferase COX10 [Source:HGNC Symbol;Acc:HGNC:2260]
ENSG00000006704	9569	GTF2IRD1	protein_coding	170.587	181.702	122.82	97.7128	190.831	222.417	250.037	175.462	GTF2I repeat domain containing 1 [Source:HGNC Symbol;Acc:HGNC:4661]
ENSG00000006712	54623	PAF1	protein_coding	571.169	746.999	630.477	441.251	400.404	619.389	560.968	556.605	PAF1 homolog, Paf1/RNA polymerase II complex component [Source:HGNC Symbol;Acc:HGNC:25459]
ENSG00000006715	27072	VPS41	protein_coding	745.15	459.038	569.067	992.557	789.733	584.665	751.956	677.479	VPS41 subunit of HOPS complex [Source:HGNC Symbol;Acc:HGNC:12713]
ENSG00000006740	9912	ARHGAP44	protein_coding	68.7439	70.1307	79.1508	50.3993	37.4846	25.3386	48.9002	36.0672	Rho GTPase activating protein 44 [Source:HGNC Symbol;Acc:HGNC:29096]
ENSG00000006744	60528	ELAC2	protein_coding	507.517	697.057	521.304	398.051	393.589	471.111	341.379	386.017	elaC ribonuclease Z 2 [Source:HGNC Symbol;Acc:HGNC:14198]
ENSG00000006747	85477	SCIN	protein_coding	515.155	491.978	738.286	789.931	511.154	375.387	619.095	480.571	scinderin [Source:HGNC Symbol;Acc:HGNC:21695]
ENSG00000006756	414	ARSD	protein_coding	491.392	671.555	837.907	735.418	505.191	556.511	392.124	483.496	arylsulfatase D [Source:HGNC Symbol;Acc:HGNC:717]
ENSG00000006757	8228	PNPLA4	protein_coding	53.4675	97.758	107.809	107.998	54.5231	61.9389	50.7455	59.4622	patatin like phospholipase domain containing 4 [Source:HGNC Symbol;Acc:HGNC:24887]
ENSG00000006788	8735	MYH13	protein_coding	0	1.06259	0	1.02856	0	0	0	0	myosin heavy chain 13 [Source:HGNC Symbol;Acc:HGNC:7571]
ENSG00000006831	79602	ADIPOR2	protein_coding	628.031	742.748	715.087	506.05	657.685	533.05	802.702	773.008	adiponectin receptor 2 [Source:HGNC Symbol;Acc:HGNC:24041]
ENSG00000006837	51265	CDKL3	protein_coding	67.0465	73.3185	85.9742	88.4558	88.6001	101.355	82.1154	76.0336	cyclin dependent kinase like 3 [Source:HGNC Symbol;Acc:HGNC:15483]
ENSG00000007001	151531	UPP2	protein_coding	0.84869	2.12517	0	2.05711	0	0.938468	0.922645	0.97479	uridine phosphorylase 2 [Source:HGNC Symbol;Acc:HGNC:23061]
ENSG00000007038	10942	PRSS21	protein_coding	0	0	0	0	0	0	0	0	serine protease 21 [Source:HGNC Symbol;Acc:HGNC:9485]
ENSG00000007047	57787	MARK4	protein_coding	346.266	396.345	298.863	215.997	372.291	403.541	348.76	425.008	microtubule affinity regulating kinase 4 [Source:HGNC Symbol;Acc:HGNC:13538]
ENSG00000007062	8842	PROM1	protein_coding	4.24345	5.31293	1.36467	0	0	0.938468	9.22645	0.97479	prominin 1 [Source:HGNC Symbol;Acc:HGNC:9454]
ENSG00000007080	115098	CCDC124	protein_coding	488.846	615.238	499.469	363.08	418.295	702.912	310.932	384.067	coiled-coil domain containing 124 [Source:HGNC Symbol;Acc:HGNC:25171]
ENSG00000007129	90273	CEACAM21	protein_coding	19.5199	23.3769	25.9287	24.6853	17.0385	22.5232	18.4529	15.5966	CEA cell adhesion molecule 21 [Source:HGNC Symbol;Acc:HGNC:28834]
ENSG00000007168	5048	PAFAH1B1	protein_coding	1024.37	935.076	833.813	889.701	1114.32	1049.21	1185.6	969.916	platelet activating factor acetylhydrolase 1b regulatory subunit 1 [Source:HGNC Symbol;Acc:HGNC:8574]
ENSG00000007171	4843	NOS2	protein_coding	5.94083	11.6885	5.45868	2.05711	3.40769	3.75387	6.45852	3.89916	nitric oxide synthase 2 [Source:HGNC Symbol;Acc:HGNC:7873]
ENSG00000007174	1770	DNAH9	protein_coding	0	0	0	0	0	0	0	0	dynein axonemal heavy chain 9 [Source:HGNC Symbol;Acc:HGNC:2953]
ENSG00000007202	9703	KIAA0100	protein_coding	2859.24	2912.55	3514.02	2807.96	3210.9	2287.05	3295.69	3306.49	KIAA0100 [Source:HGNC Symbol;Acc:HGNC:28960]
ENSG00000007216	9058	SLC13A2	protein_coding	0	0	0	0	0	0	0	0	solute carrier family 13 member 2 [Source:HGNC Symbol;Acc:HGNC:10917]
ENSG00000007237	8522	GAS7	protein_coding	2306.74	2587.4	3448.52	2703.05	1657.84	1451.81	1493.76	1803.36	growth arrest specific 7 [Source:HGNC Symbol;Acc:HGNC:4169]
ENSG00000007255	79090	TRAPPC6A	protein_coding	182.468	241.207	200.606	162.512	152.494	208.34	75.6569	127.697	trafficking protein particle complex 6A [Source:HGNC Symbol;Acc:HGNC:23069]
ENSG00000007264	4145	MATK	protein_coding	1362.15	1709.7	1337.38	991.528	1156.06	2185.69	712.282	1343.26	megakaryocyte-associated tyrosine kinase [Source:HGNC Symbol;Acc:HGNC:6906]
ENSG00000007306	1087	CEACAM7	protein_coding	0	0	0	0	0	0	0.922645	0	CEA cell adhesion molecule 7 [Source:HGNC Symbol;Acc:HGNC:1819]
ENSG00000007312	974	CD79B	protein_coding	7.63821	8.5007	2.72934	4.11422	1.70385	8.44621	5.53587	3.89916	CD79b molecule [Source:HGNC Symbol;Acc:HGNC:1699]
ENSG00000007314	6329	SCN4A	protein_coding	5.09214	2.12517	4.09401	0	2.55577	1.87694	9.22645	7.79832	sodium voltage-gated channel alpha subunit 4 [Source:HGNC Symbol;Acc:HGNC:10591]
ENSG00000007341	54879	ST7L	protein_coding	392.944	333.652	335.709	291.081	380.81	341.602	569.272	527.361	suppression of tumorigenicity 7 like [Source:HGNC Symbol;Acc:HGNC:18441]
ENSG00000007350	8277	TKTL1	protein_coding	1155.92	1413.24	1774.07	1498.61	596.347	1083.93	308.164	544.908	transketolase like 1 [Source:HGNC Symbol;Acc:HGNC:11835]
ENSG00000007372	5080	PAX6	protein_coding	6.78952	9.56328	10.9174	18.514	11.9269	9.38468	9.22645	15.5966	paired box 6 [Source:HGNC Symbol;Acc:HGNC:8620]
ENSG00000007376	113000	RPUSD1	protein_coding	262.245	297.524	158.302	152.226	293.062	420.434	238.043	341.176	RNA pseudouridine synthase domain containing 1 [Source:HGNC Symbol;Acc:HGNC:14173]
ENSG00000007384	64285	RHBDF1	protein_coding	301.285	267.772	323.427	247.882	345.029	387.587	357.064	382.118	rhomboid 5 homolog 1 [Source:HGNC Symbol;Acc:HGNC:20561]
ENSG00000007392	55692	LUC7L	protein_coding	417.556	486.665	349.355	283.882	422.554	563.081	451.174	422.084	LUC7 like [Source:HGNC Symbol;Acc:HGNC:6723]
ENSG00000007402	9254	CACNA2D2	protein_coding	4.24345	5.31293	1.36467	5.14278	3.40769	7.50774	10.1491	5.84874	calcium voltage-gated channel auxiliary subunit alpha2delta 2 [Source:HGNC Symbol;Acc:HGNC:1400]
ENSG00000007516	8938	BAIAP3	protein_coding	86.5664	122.197	94.1622	55.542	87.7481	171.74	64.5852	62.3866	BAI1 associated protein 3 [Source:HGNC Symbol;Acc:HGNC:948]
ENSG00000007520	115939	TSR3	protein_coding	332.687	431.41	339.803	234.511	356.956	534.927	181.761	248.571	TSR3 ribosome maturation factor [Source:HGNC Symbol;Acc:HGNC:14175]
ENSG00000007541	9091	PIGQ	protein_coding	310.621	350.654	384.837	250.968	254.725	370.695	172.535	250.521	phosphatidylinositol glycan anchor biosynthesis class Q [Source:HGNC Symbol;Acc:HGNC:14135]
ENSG00000007545	57585	CRAMP1	protein_coding	269.884	228.456	317.968	298.281	390.181	263.709	381.053	355.798	cramped chromatin regulator homolog 1 [Source:HGNC Symbol;Acc:HGNC:14122]
ENSG00000007866	7005	TEAD3	protein_coding	4.24345	5.31293	2.72934	4.11422	2.55577	5.63081	6.45852	3.89916	TEA domain transcription factor 3 [Source:HGNC Symbol;Acc:HGNC:11716]
ENSG00000007908	6401	SELE	protein_coding	0.84869	1.06259	0	0	0	0	1.84529	0	selectin E [Source:HGNC Symbol;Acc:HGNC:10718]
ENSG00000007923	55735	DNAJC11	protein_coding	667.071	746.999	786.049	645.933	670.464	774.236	615.404	685.277	DnaJ heat shock protein family (Hsp40) member C11 [Source:HGNC Symbol;Acc:HGNC:25570]
ENSG00000007933	2328	FMO3	protein_coding	0	0	1.36467	0	0	0	0	0	flavin containing dimethylaniline monoxygenase 3 [Source:HGNC Symbol;Acc:HGNC:3771]
ENSG00000007944	29116	MYLIP	protein_coding	162.949	103.071	155.572	109.027	77.5251	49.7388	86.7287	73.1092	myosin regulatory light chain interacting protein [Source:HGNC Symbol;Acc:HGNC:21155]
ENSG00000007952	27035	NOX1	protein_coding	1.69738	4.25035	4.09401	8.22845	6.81539	16.8924	8.30381	4.87395	NADPH oxidase 1 [Source:HGNC Symbol;Acc:HGNC:7889]
ENSG00000007968	1870	E2F2	protein_coding	22.0659	20.1892	27.2934	16.4569	42.5962	30.9694	11.9944	12.6723	E2F transcription factor 2 [Source:HGNC Symbol;Acc:HGNC:3114]
ENSG00000008018	5689	PSMB1	protein_coding	2154.82	2799.92	2566.94	2226.82	1975.61	2685.89	1441.17	1814.08	proteasome 20S subunit beta 1 [Source:HGNC Symbol;Acc:HGNC:9537]
ENSG00000008056	6853	SYN1	protein_coding	12.7304	17.0014	5.45868	15.4283	5.96347	13.1385	11.0717	9.7479	synapsin I [Source:HGNC Symbol;Acc:HGNC:11494]
ENSG00000008083	3720	JARID2	protein_coding	701.018	528.106	601.819	522.507	667.056	598.742	823	882.185	jumonji and AT-rich interaction domain containing 2 [Source:HGNC Symbol;Acc:HGNC:6196]
ENSG00000008086	6792	CDKL5	protein_coding	22.0659	3.18776	17.7407	73.0275	34.9289	18.7694	29.5247	13.6471	cyclin dependent kinase like 5 [Source:HGNC Symbol;Acc:HGNC:11411]
ENSG00000008118	57172	CAMK1G	protein_coding	5.09214	4.25035	5.45868	2.05711	0.851924	0	0.922645	0.97479	calcium/calmodulin dependent protein kinase IG [Source:HGNC Symbol;Acc:HGNC:14585]
ENSG00000008128	728642	CDK11A	protein_coding	227.449	303.9	287.945	270.51	242.798	392.28	202.982	208.605	cyclin dependent kinase 11A [Source:HGNC Symbol;Acc:HGNC:1730]
ENSG00000008130	65220	NADK	protein_coding	718.841	783.127	973.009	826.959	605.718	705.728	407.809	523.462	NAD kinase [Source:HGNC Symbol;Acc:HGNC:29831]
ENSG00000008196	7021	TFAP2B	protein_coding	1.69738	1.06259	1.36467	2.05711	0.851924	0	1.84529	0.97479	transcription factor AP-2 beta [Source:HGNC Symbol;Acc:HGNC:11743]
ENSG00000008197	83741	TFAP2D	protein_coding	0	0	0	1.02856	0	0	0	0	transcription factor AP-2 delta [Source:HGNC Symbol;Acc:HGNC:15581]
ENSG00000008226	9940	DLEC1	protein_coding	134.093	185.953	158.302	136.798	119.269	202.709	66.4305	89.6807	DLEC1 cilia and flagella associated protein [Source:HGNC Symbol;Acc:HGNC:2899]
ENSG00000008256	9265	CYTH3	protein_coding	295.344	253.958	222.441	204.683	376.55	228.048	449.328	362.622	cytohesin 3 [Source:HGNC Symbol;Acc:HGNC:9504]
ENSG00000008277	53616	ADAM22	protein_coding	59.4083	32.9402	23.1994	61.7134	63.0424	41.2926	60.8946	57.5126	ADAM metallopeptidase domain 22 [Source:HGNC Symbol;Acc:HGNC:201]
ENSG00000008282	6856	SYPL1	protein_coding	654.34	637.552	638.665	682.961	741.174	737.636	826.69	876.336	synaptophysin like 1 [Source:HGNC Symbol;Acc:HGNC:11507]
ENSG00000008283	1534	CYB561	protein_coding	46.678	43.5661	45.0341	37.028	60.4866	61.9389	34.1379	46.7899	cytochrome b561 [Source:HGNC Symbol;Acc:HGNC:2571]
ENSG00000008294	9043	SPAG9	protein_coding	6702.11	3438.53	4686.27	7510.52	4246.84	2792.88	5326.43	4729.68	sperm associated antigen 9 [Source:HGNC Symbol;Acc:HGNC:14524]
ENSG00000008300	1951	CELSR3	protein_coding	53.4675	54.1919	25.9287	17.4855	28.9654	26.2771	68.2758	65.3109	cadherin EGF LAG seven-pass G-type receptor 3 [Source:HGNC Symbol;Acc:HGNC:3230]
ENSG00000008311	10157	AASS	protein_coding	66.1978	43.5661	72.3275	128.57	28.9654	27.2156	72.889	33.1429	aminoadipate-semialdehyde synthase [Source:HGNC Symbol;Acc:HGNC:17366]
ENSG00000008323	55200	PLEKHG6	protein_coding	5.09214	3.18776	5.45868	5.14278	3.40769	1.87694	0	0.97479	pleckstrin homology and RhoGEF domain containing G6 [Source:HGNC Symbol;Acc:HGNC:25562]
ENSG00000008324	51188	SS18L2	protein_coding	185.863	249.708	244.276	218.054	291.358	390.403	249.114	233.95	SS18 like 2 [Source:HGNC Symbol;Acc:HGNC:15593]
ENSG00000008382	84954	MPND	protein_coding	109.481	116.885	111.903	92.5701	88.6001	144.524	49.8229	73.1092	MPN domain containing [Source:HGNC Symbol;Acc:HGNC:25934]
ENSG00000008394	4257	MGST1	protein_coding	523.642	636.49	562.244	492.678	515.414	731.066	800.856	843.193	microsomal glutathione S-transferase 1 [Source:HGNC Symbol;Acc:HGNC:7061]
ENSG00000008405	1407	CRY1	protein_coding	65.3492	46.7538	91.4328	66.8562	57.9308	41.2926	78.4249	69.2101	cryptochrome circadian regulator 1 [Source:HGNC Symbol;Acc:HGNC:2384]
ENSG00000008438	8993	PGLYRP1	protein_coding	0	0	1.36467	1.02856	0	0	0	1.94958	peptidoglycan recognition protein 1 [Source:HGNC Symbol;Acc:HGNC:8904]
ENSG00000008441	4784	NFIX	protein_coding	728.176	893.636	1424.71	1382.38	138.012	104.17	123.634	129.647	nuclear factor I X [Source:HGNC Symbol;Acc:HGNC:7788]
ENSG00000008513	6482	ST3GAL1	protein_coding	1037.95	994.581	1094.46	863.987	1054.68	971.314	962.319	1265.28	ST3 beta-galactoside alpha-2,3-sialyltransferase 1 [Source:HGNC Symbol;Acc:HGNC:10862]
ENSG00000008516	64386	MMP25	protein_coding	21.2173	27.6273	21.8347	24.6853	18.7423	25.3386	15.685	27.2941	matrix metallopeptidase 25 [Source:HGNC Symbol;Acc:HGNC:14246]
ENSG00000008517	9235	IL32	protein_coding	10.1843	8.5007	16.376	11.3141	5.96347	8.44621	4.61323	2.92437	interleukin 32 [Source:HGNC Symbol;Acc:HGNC:16830]
ENSG00000008710	5310	PKD1	protein_coding	546.557	413.346	564.973	389.823	520.525	528.357	450.251	420.134	polycystin 1, transient receptor potential channel interacting [Source:HGNC Symbol;Acc:HGNC:9008]
ENSG00000008735	23542	MAPK8IP2	protein_coding	6.78952	5.31293	5.45868	7.19989	9.37116	17.8309	8.30381	6.82353	mitogen-activated protein kinase 8 interacting protein 2 [Source:HGNC Symbol;Acc:HGNC:6883]
ENSG00000008838	9862	MED24	protein_coding	613.603	724.684	799.696	649.019	537.564	644.727	560.968	628.739	mediator complex subunit 24 [Source:HGNC Symbol;Acc:HGNC:22963]
ENSG00000008853	23221	RHOBTB2	protein_coding	363.239	316.651	231.994	187.197	707.097	522.727	496.383	495.193	Rho related BTB domain containing 2 [Source:HGNC Symbol;Acc:HGNC:18756]
ENSG00000008869	54497	HEATR5B	protein_coding	740.907	336.84	409.401	884.558	468.558	283.417	585.88	532.235	HEAT repeat containing 5B [Source:HGNC Symbol;Acc:HGNC:29273]
ENSG00000008952	7095	SEC62	protein_coding	1302.74	1024.33	831.084	1359.75	1334.96	1794.35	1478.08	1177.55	SEC62 homolog, preprotein translocation factor [Source:HGNC Symbol;Acc:HGNC:11846]
ENSG00000008988	6224	RPS20	protein_coding	9185.38	13775.4	10203.6	7973.37	7605.12	11089.9	6567.39	8351.02	ribosomal protein S20 [Source:HGNC Symbol;Acc:HGNC:10405]
ENSG00000009307	7812	CSDE1	protein_coding	14493.1	9608.97	10647.1	14750.5	13853.1	10280	15864.9	14950.4	cold shock domain containing E1 [Source:HGNC Symbol;Acc:HGNC:29905]
ENSG00000009335	9690	UBE3C	protein_coding	1572.62	1285.73	1697.65	1447.18	1817.15	1150.56	1967.08	2082.15	ubiquitin protein ligase E3C [Source:HGNC Symbol;Acc:HGNC:16803]
ENSG00000009413	5980	REV3L	protein_coding	2373.79	1526.94	2747.08	8955.64	381.662	256.202	665.227	358.723	REV3 like, DNA directed polymerase zeta catalytic subunit [Source:HGNC Symbol;Acc:HGNC:9968]
ENSG00000009694	10178	TENM1	protein_coding	8.4869	3.18776	0	11.3141	2.55577	5.63081	9.22645	5.84874	teneurin transmembrane protein 1 [Source:HGNC Symbol;Acc:HGNC:8117]
ENSG00000009709	5081	PAX7	protein_coding	0	0	0	0	0	0	0.922645	0	paired box 7 [Source:HGNC Symbol;Acc:HGNC:8621]
ENSG00000009724	10747	MASP2	protein_coding	30.5529	17.0014	8.18802	37.028	31.5212	28.154	71.0437	48.7395	mannan binding lectin serine peptidase 2 [Source:HGNC Symbol;Acc:HGNC:6902]
ENSG00000009765	389434	IYD	protein_coding	0.84869	0	0	0	0.851924	0.938468	0.922645	0	iodotyrosine deiodinase [Source:HGNC Symbol;Acc:HGNC:21071]
ENSG00000009780	199870	FAM76A	protein_coding	108.632	73.3185	51.8574	70.9704	158.458	155.786	150.391	131.597	family with sequence similarity 76 member A [Source:HGNC Symbol;Acc:HGNC:28530]
ENSG00000009790	80342	TRAF3IP3	protein_coding	166.343	217.83	171.948	126.512	230.019	246.817	268.49	189.109	TRAF3 interacting protein 3 [Source:HGNC Symbol;Acc:HGNC:30766]
ENSG00000009830	29954	POMT2	protein_coding	140.034	132.823	147.384	126.512	159.31	160.478	156.85	160.84	protein O-mannosyltransferase 2 [Source:HGNC Symbol;Acc:HGNC:19743]
ENSG00000009844	51534	VTA1	protein_coding	943.744	874.509	947.08	1243.52	1015.49	804.267	1096.1	1047.9	vesicle trafficking 1 [Source:HGNC Symbol;Acc:HGNC:20954]
ENSG00000009950	51085	MLXIPL	protein_coding	550.8	552.545	563.608	533.821	385.921	615.635	547.129	494.218	MLX interacting protein like [Source:HGNC Symbol;Acc:HGNC:12744]
ENSG00000009954	9031	BAZ1B	protein_coding	1642.22	1095.53	802.426	1031.64	2233.74	1983.92	2912.79	2345.34	bromodomain adjacent to zinc finger domain 1B [Source:HGNC Symbol;Acc:HGNC:961]
ENSG00000010017	10048	RANBP9	protein_coding	672.163	514.292	438.059	410.394	526.489	400.726	823.922	713.546	RAN binding protein 9 [Source:HGNC Symbol;Acc:HGNC:13727]
ENSG00000010030	51513	ETV7	protein_coding	232.541	345.341	473.54	451.536	25.5577	41.2926	5.53587	17.5462	ETS variant transcription factor 7 [Source:HGNC Symbol;Acc:HGNC:18160]
ENSG00000010072	83932	SPRTN	protein_coding	210.475	145.574	166.49	258.168	300.729	162.355	325.694	295.361	SprT-like N-terminal domain [Source:HGNC Symbol;Acc:HGNC:25356]
ENSG00000010165	51603	EEF1AKNMT	protein_coding	325.897	404.846	380.743	344.566	571.641	662.558	332.152	449.378	eEF1A lysine and N-terminal methyltransferase [Source:HGNC Symbol;Acc:HGNC:24248]
ENSG00000010219	8798	DYRK4	protein_coding	6.78952	27.6273	9.55268	16.4569	14.4827	8.44621	9.22645	10.7227	dual specificity tyrosine phosphorylation regulated kinase 4 [Source:HGNC Symbol;Acc:HGNC:3095]
ENSG00000010244	7756	ZNF207	protein_coding	3691.8	3388.59	3767.85	4101.88	3292.68	2591.11	4284.77	3785.11	zinc finger protein 207 [Source:HGNC Symbol;Acc:HGNC:12998]
ENSG00000010256	7384	UQCRC1	protein_coding	3398.16	4695.57	3526.31	2800.76	3198.12	4902.56	2499.45	3105.68	ubiquinol-cytochrome c reductase core protein 1 [Source:HGNC Symbol;Acc:HGNC:12585]
ENSG00000010270	83930	STARD3NL	protein_coding	599.175	802.253	783.32	624.334	592.087	488.942	513.913	658.958	STARD3 N-terminal like [Source:HGNC Symbol;Acc:HGNC:19169]
ENSG00000010278	928	CD9	protein_coding	1985.09	2662.84	2577.86	2035.51	1969.65	1887.26	2138.69	2156.24	CD9 molecule [Source:HGNC Symbol;Acc:HGNC:1709]
ENSG00000010282	57467	HHATL	protein_coding	7.63821	4.25035	4.09401	9.25701	3.40769	7.50774	6.45852	2.92437	hedgehog acyltransferase like [Source:HGNC Symbol;Acc:HGNC:13242]
ENSG00000010292	9918	NCAPD2	protein_coding	238.482	299.65	337.073	285.939	306.693	194.263	284.175	247.597	non-SMC condensin I complex subunit D2 [Source:HGNC Symbol;Acc:HGNC:24305]
ENSG00000010295	25900	IFFO1	protein_coding	141.731	158.325	147.384	121.37	236.835	339.725	213.131	259.294	intermediate filament family orphan 1 [Source:HGNC Symbol;Acc:HGNC:24970]
ENSG00000010310	2696	GIPR	protein_coding	17.8225	8.5007	5.45868	6.17134	10.2231	20.6463	9.22645	28.2689	gastric inhibitory polypeptide receptor [Source:HGNC Symbol;Acc:HGNC:4271]
ENSG00000010318	51533	PHF7	protein_coding	26.3094	25.5021	19.1054	9.25701	23.0019	27.2156	35.0605	32.1681	PHD finger protein 7 [Source:HGNC Symbol;Acc:HGNC:18458]
ENSG00000010319	56920	SEMA3G	protein_coding	13.579	19.1266	15.0114	11.3141	19.5942	12.2001	10.1491	11.6975	semaphorin 3G [Source:HGNC Symbol;Acc:HGNC:30400]
ENSG00000010322	11188	NISCH	protein_coding	554.195	558.921	541.774	517.364	730.95	918.76	796.243	773.983	nischarin [Source:HGNC Symbol;Acc:HGNC:18006]
ENSG00000010327	23166	STAB1	protein_coding	64.5005	77.5688	73.6921	52.4564	66.45	113.555	55.3587	65.3109	stabilin 1 [Source:HGNC Symbol;Acc:HGNC:18628]
ENSG00000010361	80199	FUZ	protein_coding	51.7701	98.8206	49.1281	57.5991	64.7462	113.555	33.2152	51.6639	fuzzy planar cell polarity protein [Source:HGNC Symbol;Acc:HGNC:26219]
ENSG00000010379	6540	SLC6A13	protein_coding	23.7633	14.8762	23.1994	34.9709	3.40769	1.87694	5.53587	5.84874	solute carrier family 6 member 13 [Source:HGNC Symbol;Acc:HGNC:11046]
ENSG00000010404	3423	IDS	protein_coding	2051.28	1554.56	1768.61	1855.52	1934.72	1294.15	2529.89	2567.6	iduronate 2-sulfatase [Source:HGNC Symbol;Acc:HGNC:5389]
ENSG00000010438	5646	PRSS3	protein_coding	0.84869	1.06259	0	3.08567	0.851924	2.8154	2.76794	0	serine protease 3 [Source:HGNC Symbol;Acc:HGNC:9486]
ENSG00000010539	7752	ZNF200	protein_coding	386.154	328.339	491.281	488.564	269.208	198.017	226.048	271.966	zinc finger protein 200 [Source:HGNC Symbol;Acc:HGNC:12993]
ENSG00000010610	920	CD4	protein_coding	1199.2	1438.74	1573.46	1149.93	1024.86	1129.92	966.01	1105.41	CD4 molecule [Source:HGNC Symbol;Acc:HGNC:1678]
ENSG00000010626	10233	LRRC23	protein_coding	25.4607	27.6273	19.1054	19.5426	36.6327	23.4617	32.2926	20.4706	leucine rich repeat containing 23 [Source:HGNC Symbol;Acc:HGNC:19138]
ENSG00000010671	695	BTK	protein_coding	1925.68	1951.97	3310.69	3333.55	747.137	717.928	767.641	842.218	Bruton tyrosine kinase [Source:HGNC Symbol;Acc:HGNC:1133]
ENSG00000010704	3077	HFE	protein_coding	16.9738	19.1266	19.1054	21.5997	13.6308	14.077	11.9944	15.5966	homeostatic iron regulator [Source:HGNC Symbol;Acc:HGNC:4886]
ENSG00000010803	22955	SCMH1	protein_coding	702.716	772.501	885.67	885.587	651.722	557.45	761.182	666.756	Scm polycomb group protein homolog 1 [Source:HGNC Symbol;Acc:HGNC:19003]
ENSG00000010810	2534	FYN	protein_coding	1452.11	1446.18	1387.87	1158.15	799.956	775.174	1020.45	1028.4	FYN proto-oncogene, Src family tyrosine kinase [Source:HGNC Symbol;Acc:HGNC:4037]
ENSG00000010818	3097	HIVEP2	protein_coding	555.892	253.958	237.452	443.308	58.7827	24.4002	105.182	93.5798	HIVEP zinc finger 2 [Source:HGNC Symbol;Acc:HGNC:4921]
ENSG00000010932	2326	FMO1	protein_coding	0.84869	4.25035	2.72934	0	0.851924	1.87694	1.84529	0.97479	flavin containing dimethylaniline monoxygenase 1 [Source:HGNC Symbol;Acc:HGNC:3769]
ENSG00000011007	6924	ELOA	protein_coding	841.052	951.015	1161.33	851.645	1239.55	1161.82	1269.56	1312.07	elongin A [Source:HGNC Symbol;Acc:HGNC:11620]
ENSG00000011009	11313	LYPLA2	protein_coding	669.617	851.132	734.192	597.591	661.093	1072.67	498.229	725.244	lysophospholipase 2 [Source:HGNC Symbol;Acc:HGNC:6738]
ENSG00000011021	1185	CLCN6	protein_coding	421.799	321.964	418.953	296.224	529.897	445.772	747.343	666.756	chloride voltage-gated channel 6 [Source:HGNC Symbol;Acc:HGNC:2024]
ENSG00000011028	9902	MRC2	protein_coding	4675.43	5030.29	5696.13	4086.45	4189.76	4069.2	3363.97	3949.85	mannose receptor C type 2 [Source:HGNC Symbol;Acc:HGNC:16875]
ENSG00000011052	654364	NME1-NME2	protein_coding	4380.94	6172.57	4789.99	3683.26	4281.77	6102.86	2767.01	3374.72	NME1-NME2 readthrough [Source:HGNC Symbol;Acc:HGNC:33531]
ENSG00000011083	6534	SLC6A7	protein_coding	1.69738	4.25035	1.36467	2.05711	2.55577	4.69234	5.53587	2.92437	solute carrier family 6 member 7 [Source:HGNC Symbol;Acc:HGNC:11054]
ENSG00000011105	10867	TSPAN9	protein_coding	13.579	11.6885	19.1054	11.3141	7.66731	11.2616	5.53587	9.7479	tetraspanin 9 [Source:HGNC Symbol;Acc:HGNC:21640]
ENSG00000011114	55727	BTBD7	protein_coding	572.017	304.962	296.133	487.536	592.939	404.48	923.568	715.496	BTB domain containing 7 [Source:HGNC Symbol;Acc:HGNC:18269]
ENSG00000011132	9546	APBA3	protein_coding	336.081	430.348	371.19	277.71	280.283	435.449	239.888	353.849	amyloid beta precursor protein binding family A member 3 [Source:HGNC Symbol;Acc:HGNC:580]
ENSG00000011143	54903	MKS1	protein_coding	120.514	123.26	176.042	179.997	55.375	60.0619	47.0549	32.1681	MKS transition zone complex subunit 1 [Source:HGNC Symbol;Acc:HGNC:7121]
ENSG00000011198	51099	ABHD5	protein_coding	259.699	199.766	193.783	241.711	184.867	158.601	262.031	195.933	abhydrolase domain containing 5, lysophosphatidic acid acyltransferase [Source:HGNC Symbol;Acc:HGNC:21396]
ENSG00000011201	3730	ANOS1	protein_coding	260.548	193.391	255.193	442.279	276.875	175.493	351.528	289.513	anosmin 1 [Source:HGNC Symbol;Acc:HGNC:6211]
ENSG00000011243	26993	AKAP8L	protein_coding	912.342	1172.03	1054.89	823.874	678.131	1170.27	858.983	850.017	A-kinase anchoring protein 8 like [Source:HGNC Symbol;Acc:HGNC:29857]
ENSG00000011258	54799	MBTD1	protein_coding	249.515	125.385	91.4328	182.054	225.76	160.478	358.909	189.109	mbt domain containing 1 [Source:HGNC Symbol;Acc:HGNC:19866]
ENSG00000011260	51096	UTP18	protein_coding	740.907	782.064	717.816	557.477	770.991	698.22	560.968	700.874	UTP18 small subunit processome component [Source:HGNC Symbol;Acc:HGNC:24274]
ENSG00000011275	54476	RNF216	protein_coding	517.701	505.791	513.116	474.164	724.135	716.989	839.607	794.454	ring finger protein 216 [Source:HGNC Symbol;Acc:HGNC:21698]
ENSG00000011295	54902	TTC19	protein_coding	378.516	316.651	399.848	354.852	316.916	369.756	375.517	348.975	tetratricopeptide repeat domain 19 [Source:HGNC Symbol;Acc:HGNC:26006]
ENSG00000011304	5725	PTBP1	protein_coding	5170.22	6136.44	5715.23	4156.4	4657.47	4101.1	4985.98	5413.01	polypyrimidine tract binding protein 1 [Source:HGNC Symbol;Acc:HGNC:9583]
ENSG00000011332	8193	DPF1	protein_coding	6.78952	3.18776	2.72934	1.02856	5.11154	10.3231	4.61323	5.84874	double PHD fingers 1 [Source:HGNC Symbol;Acc:HGNC:20225]
ENSG00000011347	9066	SYT7	protein_coding	59.4083	62.6926	69.5981	68.9133	97.1193	91.9698	74.7343	106.252	synaptotagmin 7 [Source:HGNC Symbol;Acc:HGNC:11514]
ENSG00000011376	23395	LARS2	protein_coding	448.108	442.036	619.56	495.764	434.481	397.91	386.588	502.017	leucyl-tRNA synthetase 2, mitochondrial [Source:HGNC Symbol;Acc:HGNC:17095]
ENSG00000011405	5286	PIK3C2A	protein_coding	361.542	171.076	189.689	622.277	464.298	212.094	759.337	316.807	phosphatidylinositol-4-phosphate 3-kinase catalytic subunit type 2 alpha [Source:HGNC Symbol;Acc:HGNC:8971]
ENSG00000011422	5329	PLAUR	protein_coding	5666.71	7973.65	8817.13	7335.66	3083.96	4242.81	3572.48	3978.12	plasminogen activator, urokinase receptor [Source:HGNC Symbol;Acc:HGNC:9053]
ENSG00000011426	54443	ANLN	protein_coding	175.679	97.758	106.444	191.311	328.843	159.54	453.942	256.37	anillin actin binding protein [Source:HGNC Symbol;Acc:HGNC:14082]
ENSG00000011451	58525	WIZ	protein_coding	499.879	504.729	619.56	447.422	527.341	576.219	574.808	714.521	WIZ zinc finger [Source:HGNC Symbol;Acc:HGNC:30917]
ENSG00000011454	23637	RABGAP1	protein_coding	362.391	202.954	281.122	395.994	455.779	350.987	546.206	444.504	RAB GTPase activating protein 1 [Source:HGNC Symbol;Acc:HGNC:17155]
ENSG00000011465	1634	DCN	protein_coding	6.78952	0	0	0	0	0	1.84529	0	decorin [Source:HGNC Symbol;Acc:HGNC:2705]
ENSG00000011478	54814	QPCTL	protein_coding	146.823	168.951	177.407	140.912	115.862	198.955	73.8116	131.597	glutaminyl-peptide cyclotransferase like [Source:HGNC Symbol;Acc:HGNC:25952]
ENSG00000011485	5536	PPP5C	protein_coding	788.433	973.33	878.847	680.904	766.731	837.113	767.641	727.193	protein phosphatase 5 catalytic subunit [Source:HGNC Symbol;Acc:HGNC:9322]
ENSG00000011523	23177	CEP68	protein_coding	136.639	94.5702	140.561	148.112	116.714	138.893	126.402	118.924	centrosomal protein 68 [Source:HGNC Symbol;Acc:HGNC:29076]
ENSG00000011566	8491	MAP4K3	protein_coding	443.016	230.581	186.96	399.08	307.544	213.971	630.167	426.958	mitogen-activated protein kinase kinase kinase kinase 3 [Source:HGNC Symbol;Acc:HGNC:6865]
ENSG00000011590	27033	ZBTB32	protein_coding	11.8817	6.37552	23.1994	18.514	1.70385	0.938468	0.922645	0.97479	zinc finger and BTB domain containing 32 [Source:HGNC Symbol;Acc:HGNC:16763]
ENSG00000011600	7305	TYROBP	protein_coding	2476.48	3464.03	2500.07	2068.43	2096.58	3468.58	1803.77	2325.85	transmembrane immune signaling adaptor TYROBP [Source:HGNC Symbol;Acc:HGNC:12449]
ENSG00000011638	57146	TMEM159	protein_coding	142.58	139.199	161.031	152.226	148.235	144.524	84.8834	87.7311	transmembrane protein 159 [Source:HGNC Symbol;Acc:HGNC:30136]
ENSG00000011677	2556	GABRA3	protein_coding	0	0	0	0	0	0	0	0	gamma-aminobutyric acid type A receptor subunit alpha3 [Source:HGNC Symbol;Acc:HGNC:4077]
ENSG00000012048	672	BRCA1	protein_coding	276.673	163.638	236.088	449.479	268.356	213.032	336.766	193.008	BRCA1 DNA repair associated [Source:HGNC Symbol;Acc:HGNC:1100]
ENSG00000012061	2067	ERCC1	protein_coding	1234	1809.59	1229.57	1040.9	964.378	1574.75	1014.91	1247.73	ERCC excision repair 1, endonuclease non-catalytic subunit [Source:HGNC Symbol;Acc:HGNC:3433]
ENSG00000012124	933	CD22	protein_coding	947.138	1077.46	1116.3	1171.53	1301.74	1701.44	1258.49	1642.52	CD22 molecule [Source:HGNC Symbol;Acc:HGNC:1643]
ENSG00000012171	7869	SEMA3B	protein_coding	13.579	9.56328	5.45868	8.22845	5.11154	5.63081	14.7623	5.84874	semaphorin 3B [Source:HGNC Symbol;Acc:HGNC:10724]
ENSG00000012174	51360	MBTPS2	protein_coding	253.758	138.136	223.806	334.281	276.875	180.186	258.341	235.899	membrane bound transcription factor peptidase, site 2 [Source:HGNC Symbol;Acc:HGNC:15455]
ENSG00000012211	4007	PRICKLE3	protein_coding	414.161	555.733	476.27	350.738	422.554	641.912	426.262	453.277	prickle planar cell polarity protein 3 [Source:HGNC Symbol;Acc:HGNC:6645]
ENSG00000012223	4057	LTF	protein_coding	2.54607	0	1.36467	2.05711	0	1.87694	1.84529	0	lactotransferrin [Source:HGNC Symbol;Acc:HGNC:6720]
ENSG00000012232	2137	EXTL3	protein_coding	442.168	479.227	525.398	462.85	522.229	425.126	420.726	456.202	exostosin like glycosyltransferase 3 [Source:HGNC Symbol;Acc:HGNC:3518]
ENSG00000012504	9971	NR1H4	protein_coding	0.84869	0	0	0	0.851924	0	0.922645	0.97479	nuclear receptor subfamily 1 group H member 4 [Source:HGNC Symbol;Acc:HGNC:7967]
ENSG00000012660	60481	ELOVL5	protein_coding	2382.27	2128.36	3949.35	3937.31	2464.62	1508.12	2179.29	2036.34	ELOVL fatty acid elongase 5 [Source:HGNC Symbol;Acc:HGNC:21308]
ENSG00000012779	240	ALOX5	protein_coding	75.5334	65.8804	103.715	83.3131	55.375	69.4466	57.204	61.4118	arachidonate 5-lipoxygenase [Source:HGNC Symbol;Acc:HGNC:435]
ENSG00000012817	8284	KDM5D	protein_coding	332.687	277.335	536.315	590.391	402.108	350.987	387.511	315.832	lysine demethylase 5D [Source:HGNC Symbol;Acc:HGNC:11115]
ENSG00000012822	57658	CALCOCO1	protein_coding	486.3	521.73	880.212	965.814	271.764	248.694	262.031	302.185	calcium binding and coiled-coil domain 1 [Source:HGNC Symbol;Acc:HGNC:29306]
ENSG00000012963	55148	UBR7	protein_coding	715.446	726.809	712.357	620.219	795.697	663.497	881.126	955.294	ubiquitin protein ligase E3 component n-recognin 7 [Source:HGNC Symbol;Acc:HGNC:20344]
ENSG00000012983	11183	MAP4K5	protein_coding	580.504	338.965	332.979	854.73	316.064	210.217	533.289	374.319	mitogen-activated protein kinase kinase kinase kinase 5 [Source:HGNC Symbol;Acc:HGNC:6867]
ENSG00000013016	30845	EHD3	protein_coding	0	1.06259	0	0	0	0	0	0.97479	EH domain containing 3 [Source:HGNC Symbol;Acc:HGNC:3244]
ENSG00000013275	5704	PSMC4	protein_coding	1149.98	1583.25	1543.44	1173.58	1051.27	1290.39	930.949	1042.05	proteasome 26S subunit, ATPase 4 [Source:HGNC Symbol;Acc:HGNC:9551]
ENSG00000013288	23324	MAN2B2	protein_coding	1901.91	2265.44	2920.39	2247.4	1640.8	1506.24	2005.83	2115.29	mannosidase alpha class 2B member 2 [Source:HGNC Symbol;Acc:HGNC:29623]
ENSG00000013293	57709	SLC7A14	protein_coding	10.1843	1.06259	1.36467	0	1.70385	0	3.69058	1.94958	solute carrier family 7 member 14 [Source:HGNC Symbol;Acc:HGNC:29326]
ENSG00000013297	5010	CLDN11	protein_coding	14.4277	10.6259	6.82335	9.25701	11.075	13.1385	11.0717	8.77311	claudin 11 [Source:HGNC Symbol;Acc:HGNC:8514]
ENSG00000013306	51629	SLC25A39	protein_coding	1013.34	1355.86	1159.97	899.987	943.079	1382.36	759.337	870.487	solute carrier family 25 member 39 [Source:HGNC Symbol;Acc:HGNC:24279]
ENSG00000013364	9961	MVP	protein_coding	1879	2280.31	3121	2457.22	1751.56	2470.99	908.806	1350.08	major vault protein [Source:HGNC Symbol;Acc:HGNC:7531]
ENSG00000013374	51667	NUB1	protein_coding	1665.13	1732.02	3048.67	2985.9	577.604	628.773	580.344	626.79	negative regulator of ubiquitin like proteins 1 [Source:HGNC Symbol;Acc:HGNC:17623]
ENSG00000013375	5238	PGM3	protein_coding	507.517	308.15	496.74	1079.98	607.422	538.681	600.642	413.311	phosphoglucomutase 3 [Source:HGNC Symbol;Acc:HGNC:8907]
ENSG00000013392	112611	RWDD2A	protein_coding	60.257	51.0042	95.5268	122.398	74.9693	80.7082	62.7399	75.0588	RWD domain containing 2A [Source:HGNC Symbol;Acc:HGNC:21385]
ENSG00000013441	1195	CLK1	protein_coding	1716.05	867.071	932.069	1810.26	914.966	793.944	1402.42	1004.03	CDC like kinase 1 [Source:HGNC Symbol;Acc:HGNC:2068]
ENSG00000013503	55703	POLR3B	protein_coding	54.3162	48.879	55.9514	59.6563	102.231	71.3236	104.259	107.227	RNA polymerase III subunit B [Source:HGNC Symbol;Acc:HGNC:30348]
ENSG00000013523	23357	ANGEL1	protein_coding	306.377	285.836	234.723	200.568	343.325	226.171	305.396	331.429	angel homolog 1 [Source:HGNC Symbol;Acc:HGNC:19961]
ENSG00000013561	9604	RNF14	protein_coding	482.056	399.533	551.326	691.19	718.172	614.696	627.399	668.706	ring finger protein 14 [Source:HGNC Symbol;Acc:HGNC:10058]
ENSG00000013563	1774	DNASE1L1	protein_coding	508.365	644.99	641.395	478.279	465.15	595.927	408.732	505.916	deoxyribonuclease 1 like 1 [Source:HGNC Symbol;Acc:HGNC:2957]
ENSG00000013573	1663	DDX11	protein_coding	97.5994	103.071	105.08	92.5701	123.529	158.601	121.789	105.277	DEAD/H-box helicase 11 [Source:HGNC Symbol;Acc:HGNC:2736]
ENSG00000013583	50865	HEBP1	protein_coding	498.181	740.623	536.315	456.679	592.939	750.774	492.693	576.101	heme binding protein 1 [Source:HGNC Symbol;Acc:HGNC:17176]
ENSG00000013588	9052	GPRC5A	protein_coding	39.0398	29.7524	19.1054	12.3427	9.37116	13.1385	15.685	11.6975	G protein-coupled receptor class C group 5 member A [Source:HGNC Symbol;Acc:HGNC:9836]
ENSG00000013619	10046	MAMLD1	protein_coding	154.462	138.136	150.114	132.684	49.4116	92.9083	83.0381	148.168	mastermind like domain containing 1 [Source:HGNC Symbol;Acc:HGNC:2568]
ENSG00000013725	923	CD6	protein_coding	15.2764	12.751	15.0114	14.3998	11.075	11.2616	11.9944	15.5966	CD6 molecule [Source:HGNC Symbol;Acc:HGNC:1691]
ENSG00000013810	10460	TACC3	protein_coding	308.923	470.726	391.66	279.767	350.141	435.449	332.152	332.403	transforming acidic coiled-coil containing protein 3 [Source:HGNC Symbol;Acc:HGNC:11524]
ENSG00000014123	23376	UFL1	protein_coding	459.99	225.268	335.709	850.616	649.166	347.233	675.376	459.126	UFM1 specific ligase 1 [Source:HGNC Symbol;Acc:HGNC:23039]
ENSG00000014138	23649	POLA2	protein_coding	166.343	209.33	264.746	249.939	183.164	190.509	143.933	137.445	DNA polymerase alpha 2, accessory subunit [Source:HGNC Symbol;Acc:HGNC:30073]
ENSG00000014164	23144	ZC3H3	protein_coding	244.423	317.713	324.791	264.339	277.727	369.756	239.888	302.185	zinc finger CCCH-type containing 3 [Source:HGNC Symbol;Acc:HGNC:28972]
ENSG00000014216	823	CAPN1	protein_coding	1243.33	1436.62	1420.62	1104.67	1311.11	1400.19	1000.15	1146.35	calpain 1 [Source:HGNC Symbol;Acc:HGNC:1476]
ENSG00000014257	55	ACP3	protein_coding	2785.4	2787.17	2812.58	2927.27	2243.11	1637.63	3136.99	3049.14	acid phosphatase 3 [Source:HGNC Symbol;Acc:HGNC:125]
ENSG00000014641	4190	MDH1	protein_coding	2892.34	3614.92	3232.9	2887.16	2687.82	2556.39	2316.76	2848.34	malate dehydrogenase 1 [Source:HGNC Symbol;Acc:HGNC:6970]
ENSG00000014824	10463	SLC30A9	protein_coding	1060.01	737.435	835.178	1261.01	979.712	805.205	1115.48	1006.96	solute carrier family 30 member 9 [Source:HGNC Symbol;Acc:HGNC:1329]
ENSG00000014914	10903	MTMR11	protein_coding	204.534	236.957	227.9	207.768	108.194	118.247	180.839	110.151	myotubularin related protein 11 [Source:HGNC Symbol;Acc:HGNC:24307]
ENSG00000014919	1355	COX15	protein_coding	320.805	330.465	502.198	482.393	354.4	320.956	327.539	302.185	cytochrome c oxidase assembly homolog COX15 [Source:HGNC Symbol;Acc:HGNC:2263]
ENSG00000015133	440193	CCDC88C	protein_coding	313.167	233.769	215.618	192.34	260.689	284.356	346.915	413.311	coiled-coil domain containing 88C [Source:HGNC Symbol;Acc:HGNC:19967]
ENSG00000015153	10138	YAF2	protein_coding	112.027	126.448	66.8688	92.5701	100.527	117.308	126.402	120.874	YY1 associated factor 2 [Source:HGNC Symbol;Acc:HGNC:17363]
ENSG00000015171	10771	ZMYND11	protein_coding	233.39	146.637	148.749	232.454	279.431	174.555	306.318	281.714	zinc finger MYND-type containing 11 [Source:HGNC Symbol;Acc:HGNC:16966]
ENSG00000015285	7454	WAS	protein_coding	553.346	705.558	648.218	519.421	436.185	674.758	461.323	520.538	WASP actin nucleation promoting factor [Source:HGNC Symbol;Acc:HGNC:12731]
ENSG00000015413	1800	DPEP1	protein_coding	15.2764	17.0014	27.2934	18.514	16.1865	24.4002	16.6076	17.5462	dipeptidase 1 [Source:HGNC Symbol;Acc:HGNC:3002]
ENSG00000015475	637	BID	protein_coding	1045.59	1463.18	1327.82	919.529	923.485	1037.95	775.945	976.739	BH3 interacting domain death agonist [Source:HGNC Symbol;Acc:HGNC:1050]
ENSG00000015479	9782	MATR3	protein_coding	4633.85	2917.86	2367.7	4376.51	4199.98	3321.24	5836.65	4345.61	matrin 3 [Source:HGNC Symbol;Acc:HGNC:6912]
ENSG00000015520	29881	NPC1L1	protein_coding	11.033	9.56328	6.82335	6.17134	1.70385	3.75387	17.5303	6.82353	NPC1 like intracellular cholesterol transporter 1 [Source:HGNC Symbol;Acc:HGNC:7898]
ENSG00000015532	64132	XYLT2	protein_coding	102.692	110.509	155.572	109.027	239.391	253.386	144.855	157.916	xylosyltransferase 2 [Source:HGNC Symbol;Acc:HGNC:15517]
ENSG00000015568	84220	RGPD5	protein_coding	11.033	3.18776	0	1.02856	11.9269	2.8154	11.0717	3.89916	RANBP2 like and GRIP domain containing 5 [Source:HGNC Symbol;Acc:HGNC:32418]
ENSG00000015592	81551	STMN4	protein_coding	0	0	0	0	0	0	0.922645	0	stathmin 4 [Source:HGNC Symbol;Acc:HGNC:16078]
ENSG00000015676	23386	NUDCD3	protein_coding	358.147	395.282	457.164	385.709	536.712	455.157	322.926	400.639	NudC domain containing 3 [Source:HGNC Symbol;Acc:HGNC:22208]
ENSG00000016082	3670	ISL1	protein_coding	13.579	14.8762	27.2934	23.6568	0.851924	0	0.922645	0	ISL LIM homeobox 1 [Source:HGNC Symbol;Acc:HGNC:6132]
ENSG00000016391	55349	CHDH	protein_coding	3.39476	0	0	0	3.40769	2.8154	0.922645	2.92437	choline dehydrogenase [Source:HGNC Symbol;Acc:HGNC:24288]
ENSG00000016402	53832	IL20RA	protein_coding	0	0	1.36467	1.02856	2.55577	0.938468	0	0.97479	interleukin 20 receptor subunit alpha [Source:HGNC Symbol;Acc:HGNC:6003]
ENSG00000016490	1179	CLCA1	protein_coding	0.84869	0	0	0	0.851924	0	2.76794	0.97479	chloride channel accessory 1 [Source:HGNC Symbol;Acc:HGNC:2015]
ENSG00000016602	22802	CLCA4	protein_coding	10.1843	5.31293	1.36467	20.5711	24.7058	6.56927	39.6738	20.4706	chloride channel accessory 4 [Source:HGNC Symbol;Acc:HGNC:2018]
ENSG00000016864	55830	GLT8D1	protein_coding	277.522	281.586	264.746	285.939	258.985	318.141	291.556	265.143	glycosyltransferase 8 domain containing 1 [Source:HGNC Symbol;Acc:HGNC:24870]
ENSG00000017260	27032	ATP2C1	protein_coding	1671.92	1090.21	1524.34	2496.31	1127.95	898.114	1197.59	952.37	ATPase secretory pathway Ca2+ transporting 1 [Source:HGNC Symbol;Acc:HGNC:13211]
ENSG00000017427	3479	IGF1	protein_coding	3.39476	3.18776	4.09401	8.22845	1.70385	1.87694	4.61323	0.97479	insulin like growth factor 1 [Source:HGNC Symbol;Acc:HGNC:5464]
ENSG00000017483	92745	SLC38A5	protein_coding	767.216	929.764	919.787	874.273	590.383	878.406	558.2	694.05	solute carrier family 38 member 5 [Source:HGNC Symbol;Acc:HGNC:18070]
ENSG00000017797	10928	RALBP1	protein_coding	815.591	837.318	771.038	608.905	806.772	778.928	844.221	777.882	ralA binding protein 1 [Source:HGNC Symbol;Acc:HGNC:9841]
ENSG00000018189	22902	RUFY3	protein_coding	144.277	124.323	152.843	201.597	180.608	172.678	229.739	173.513	RUN and FYVE domain containing 3 [Source:HGNC Symbol;Acc:HGNC:30285]
ENSG00000018236	1272	CNTN1	protein_coding	3.39476	6.37552	9.55268	9.25701	4.25962	1.87694	3.69058	1.94958	contactin 1 [Source:HGNC Symbol;Acc:HGNC:2171]
ENSG00000018280	6556	SLC11A1	protein_coding	268.186	284.773	305.686	343.538	242.798	409.172	180.839	278.79	solute carrier family 11 member 1 [Source:HGNC Symbol;Acc:HGNC:10907]
ENSG00000018408	25937	WWTR1	protein_coding	185.014	190.203	170.584	221.14	100.527	71.3236	118.099	69.2101	WW domain containing transcription regulator 1 [Source:HGNC Symbol;Acc:HGNC:24042]
ENSG00000018510	8540	AGPS	protein_coding	802.012	575.922	642.759	865.016	890.26	535.865	868.209	816.874	alkylglycerone phosphate synthase [Source:HGNC Symbol;Acc:HGNC:327]
ENSG00000018607	646915	ZNF806	transcribed_unprocessed_pseudogene	0	0	0	0	0	0	0	0	zinc finger protein 806 [Source:HGNC Symbol;Acc:HGNC:33228]
ENSG00000018610	63932	STEEP1	protein_coding	233.39	353.841	410.765	338.395	192.535	188.632	147.623	156.941	STING1 ER exit protein 1 [Source:HGNC Symbol;Acc:HGNC:26239]
ENSG00000018625	477	ATP1A2	protein_coding	3.39476	0	1.36467	1.02856	2.55577	0.938468	0	0	ATPase Na+/K+ transporting subunit alpha 2 [Source:HGNC Symbol;Acc:HGNC:800]
ENSG00000018699	55622	TTC27	protein_coding	224.054	164.701	182.866	233.482	169.533	158.601	160.54	145.244	tetratricopeptide repeat domain 27 [Source:HGNC Symbol;Acc:HGNC:25986]
ENSG00000018869	147948	ZNF582	protein_coding	4.24345	6.37552	4.09401	12.3427	5.11154	5.63081	9.22645	9.7479	zinc finger protein 582 [Source:HGNC Symbol;Acc:HGNC:26421]
ENSG00000019102	23584	VSIG2	protein_coding	86.5664	78.6314	80.5155	45.2565	88.6001	51.6157	85.806	74.084	V-set and immunoglobulin domain containing 2 [Source:HGNC Symbol;Acc:HGNC:17149]
ENSG00000019144	23187	PHLDB1	protein_coding	708.656	720.434	824.26	782.731	810.179	827.729	652.31	819.798	pleckstrin homology like domain family B member 1 [Source:HGNC Symbol;Acc:HGNC:23697]
ENSG00000019169	8685	MARCO	protein_coding	1.69738	1.06259	9.55268	1.02856	2.55577	4.69234	1.84529	5.84874	macrophage receptor with collagenous structure [Source:HGNC Symbol;Acc:HGNC:6895]
ENSG00000019186	1591	CYP24A1	protein_coding	0	2.12517	0	1.02856	1.70385	0	0.922645	0.97479	cytochrome P450 family 24 subfamily A member 1 [Source:HGNC Symbol;Acc:HGNC:2602]
ENSG00000019485	56981	PRDM11	protein_coding	16.1251	15.9388	13.6467	13.3712	17.8904	15.954	16.6076	20.4706	PR/SET domain 11 [Source:HGNC Symbol;Acc:HGNC:13996]
ENSG00000019505	57586	SYT13	protein_coding	0	0	0	0	0	0	0	0	synaptotagmin 13 [Source:HGNC Symbol;Acc:HGNC:14962]
ENSG00000019549	6591	SNAI2	protein_coding	8.4869	3.18776	6.82335	5.14278	6.81539	11.2616	7.38116	13.6471	snail family transcriptional repressor 2 [Source:HGNC Symbol;Acc:HGNC:11094]
ENSG00000019582	972	CD74	protein_coding	1864.57	2518.33	2390.9	1913.11	1280.44	2040.23	1669.99	1807.26	CD74 molecule [Source:HGNC Symbol;Acc:HGNC:1697]
ENSG00000019991	3082	HGF	protein_coding	0.84869	0	4.09401	3.08567	4.25962	0.938468	6.45852	2.92437	hepatocyte growth factor [Source:HGNC Symbol;Acc:HGNC:4893]
ENSG00000019995	54764	ZRANB1	protein_coding	359.845	263.522	238.817	303.424	303.285	249.632	444.715	345.076	zinc finger RANBP2-type containing 1 [Source:HGNC Symbol;Acc:HGNC:18224]
ENSG00000020129	23154	NCDN	protein_coding	396.338	389.969	541.774	410.394	496.671	601.558	362.6	448.403	neurochondrin [Source:HGNC Symbol;Acc:HGNC:17597]
ENSG00000020181	25960	ADGRA2	protein_coding	447.26	478.164	510.386	412.451	515.414	427.941	429.03	433.781	adhesion G protein-coupled receptor A2 [Source:HGNC Symbol;Acc:HGNC:17849]
ENSG00000020219		CCT8L1P	processed_pseudogene	1.69738	3.18776	0	3.08567	0	0	0	0	chaperonin containing TCP1 subunit 8 like 1, pseudogene [Source:HGNC Symbol;Acc:HGNC:32153]
ENSG00000020256	55734	ZFP64	protein_coding	63.6518	68.0056	55.9514	51.4278	103.935	81.6467	115.331	110.151	ZFP64 zinc finger protein [Source:HGNC Symbol;Acc:HGNC:15940]
ENSG00000020426	4331	MNAT1	protein_coding	202.837	230.581	312.509	335.309	101.379	117.308	94.1098	81.8823	MNAT1 component of CDK activating kinase [Source:HGNC Symbol;Acc:HGNC:7181]
ENSG00000020577	23034	SAMD4A	protein_coding	243.574	218.893	412.13	646.962	195.942	104.17	223.28	94.5546	sterile alpha motif domain containing 4A [Source:HGNC Symbol;Acc:HGNC:23023]
ENSG00000020633	864	RUNX3	protein_coding	2407.73	3176.07	2753.9	2168.2	1127.09	1906.03	1222.51	1895.97	RUNX family transcription factor 3 [Source:HGNC Symbol;Acc:HGNC:10473]
ENSG00000020922	4361	MRE11	protein_coding	211.324	125.385	170.584	364.109	171.237	143.586	209.441	124.773	MRE11 homolog, double strand break repair nuclease [Source:HGNC Symbol;Acc:HGNC:7230]
ENSG00000021300	58473	PLEKHB1	protein_coding	2.54607	4.25035	0	0	1.70385	2.8154	6.45852	0	pleckstrin homology domain containing B1 [Source:HGNC Symbol;Acc:HGNC:19079]
ENSG00000021355	1992	SERPINB1	protein_coding	611.057	630.114	806.52	772.446	276.875	375.387	288.788	369.445	serpin family B member 1 [Source:HGNC Symbol;Acc:HGNC:3311]
ENSG00000021461	64816	CYP3A43	protein_coding	0	0	0	1.02856	0	0.938468	0.922645	0	cytochrome P450 family 3 subfamily A member 43 [Source:HGNC Symbol;Acc:HGNC:17450]
ENSG00000021488	11136	SLC7A9	protein_coding	0	0	1.36467	1.02856	0	0	0.922645	0.97479	solute carrier family 7 member 9 [Source:HGNC Symbol;Acc:HGNC:11067]
ENSG00000021574	6683	SPAST	protein_coding	260.548	140.261	103.715	199.54	291.358	198.017	320.158	226.151	spastin [Source:HGNC Symbol;Acc:HGNC:11233]
ENSG00000021645	9369	NRXN3	protein_coding	1.69738	2.12517	2.72934	3.08567	1.70385	0.938468	3.69058	3.89916	neurexin 3 [Source:HGNC Symbol;Acc:HGNC:8010]
ENSG00000021762	114879	OSBPL5	protein_coding	242.725	264.584	233.358	191.311	154.198	172.678	143.01	140.37	oxysterol binding protein like 5 [Source:HGNC Symbol;Acc:HGNC:16392]
ENSG00000021776	9716	AQR	protein_coding	650.945	346.403	416.224	824.902	650.87	412.926	854.37	646.286	aquarius intron-binding spliceosomal factor [Source:HGNC Symbol;Acc:HGNC:29513]
ENSG00000021826	1373	CPS1	protein_coding	2.54607	0	0	2.05711	0	0	3.69058	0	carbamoyl-phosphate synthase 1 [Source:HGNC Symbol;Acc:HGNC:2323]
ENSG00000021852	732	C8B	protein_coding	0	0	0	0	0	0	0	0	complement C8 beta chain [Source:HGNC Symbol;Acc:HGNC:1353]
ENSG00000022267	2273	FHL1	protein_coding	124.757	153.013	150.114	110.056	115.862	96.6622	182.684	123.798	four and a half LIM domains 1 [Source:HGNC Symbol;Acc:HGNC:3702]
ENSG00000022277	51507	RTF2	protein_coding	1193.26	1666.14	1522.97	1159.18	1066.61	1265.05	811.928	1036.2	replication termination factor 2 [Source:HGNC Symbol;Acc:HGNC:15890]
ENSG00000022355	2554	GABRA1	protein_coding	16.9738	10.6259	8.18802	12.3427	30.6693	12.2001	43.3643	29.2437	gamma-aminobutyric acid type A receptor subunit alpha1 [Source:HGNC Symbol;Acc:HGNC:4075]
ENSG00000022556	55655	NLRP2	protein_coding	32.2502	45.6912	40.9401	58.6277	47.7077	39.4156	21.2208	45.8151	NLR family pyrin domain containing 2 [Source:HGNC Symbol;Acc:HGNC:22948]
ENSG00000022567	57210	SLC45A4	protein_coding	276.673	332.59	408.036	325.024	224.908	172.678	207.595	216.403	solute carrier family 45 member 4 [Source:HGNC Symbol;Acc:HGNC:29196]
ENSG00000022840	9921	RNF10	protein_coding	1827.23	2065.67	1824.56	1422.49	1422.71	1591.64	1574.03	1636.67	ring finger protein 10 [Source:HGNC Symbol;Acc:HGNC:10055]
ENSG00000022976	55778	ZNF839	protein_coding	104.389	129.636	131.008	159.426	138.012	170.801	93.1872	132.571	zinc finger protein 839 [Source:HGNC Symbol;Acc:HGNC:20345]
ENSG00000023041	64429	ZDHHC6	protein_coding	764.67	771.438	751.933	713.818	771.843	676.635	952.17	860.739	zinc finger DHHC-type palmitoyltransferase 6 [Source:HGNC Symbol;Acc:HGNC:19160]
ENSG00000023171	57476	GRAMD1B	protein_coding	1876.45	2108.17	3115.54	2483.96	190.831	255.263	224.203	392.84	GRAM domain containing 1B [Source:HGNC Symbol;Acc:HGNC:29214]
ENSG00000023191	6050	RNH1	protein_coding	3087.54	3966.64	3423.96	2467.51	2942.54	3839.27	1786.24	2451.6	ribonuclease/angiogenin inhibitor 1 [Source:HGNC Symbol;Acc:HGNC:10074]
ENSG00000023228	4719	NDUFS1	protein_coding	1071.9	849.007	1011.22	1155.07	1228.47	825.852	1164.38	1298.42	NADH:ubiquinone oxidoreductase core subunit S1 [Source:HGNC Symbol;Acc:HGNC:7707]
ENSG00000023287	9821	RB1CC1	protein_coding	996.362	721.496	525.398	1089.24	838.293	671.005	1285.25	857.815	RB1 inducible coiled-coil 1 [Source:HGNC Symbol;Acc:HGNC:15574]
ENSG00000023318	23071	ERP44	protein_coding	1679.56	1446.18	1574.83	2176.42	1236.14	1387.06	1702.28	1503.13	endoplasmic reticulum protein 44 [Source:HGNC Symbol;Acc:HGNC:18311]
ENSG00000023330	211	ALAS1	protein_coding	3082.44	3512.91	3634.11	3003.38	3591.71	3127.91	3218.19	3091.06	5'-aminolevulinate synthase 1 [Source:HGNC Symbol;Acc:HGNC:396]
ENSG00000023445	330	BIRC3	protein_coding	584.748	274.147	253.828	628.448	124.381	109.801	198.369	113.076	baculoviral IAP repeat containing 3 [Source:HGNC Symbol;Acc:HGNC:591]
ENSG00000023516	11215	AKAP11	protein_coding	545.708	242.27	342.532	994.614	832.329	440.141	996.457	609.244	A-kinase anchoring protein 11 [Source:HGNC Symbol;Acc:HGNC:369]
ENSG00000023572	51022	GLRX2	protein_coding	395.49	463.288	282.487	304.453	549.491	762.974	536.98	447.429	glutaredoxin 2 [Source:HGNC Symbol;Acc:HGNC:16065]
ENSG00000023608	6617	SNAPC1	protein_coding	179.074	133.886	94.1622	115.198	119.269	126.693	145.778	133.546	small nuclear RNA activating complex polypeptide 1 [Source:HGNC Symbol;Acc:HGNC:11134]
ENSG00000023697	51071	DERA	protein_coding	90.8099	117.947	117.362	116.227	101.379	78.8313	84.8834	100.403	deoxyribose-phosphate aldolase [Source:HGNC Symbol;Acc:HGNC:24269]
ENSG00000023734	11171	STRAP	protein_coding	1010.79	1078.53	1053.52	1040.9	893.668	895.298	806.392	875.361	serine/threonine kinase receptor associated protein [Source:HGNC Symbol;Acc:HGNC:30796]
ENSG00000023839	1244	ABCC2	protein_coding	31.4015	17.0014	16.376	22.6282	30.6693	29.0925	62.7399	40.9412	ATP binding cassette subfamily C member 2 [Source:HGNC Symbol;Acc:HGNC:53]
ENSG00000023892	50619	DEF6	protein_coding	417.556	539.794	548.597	420.679	467.706	608.127	299.86	357.748	DEF6 guanine nucleotide exchange factor [Source:HGNC Symbol;Acc:HGNC:2760]
ENSG00000023902	51177	PLEKHO1	protein_coding	2789.65	3850.81	2450.95	2132.2	2277.19	3570.87	2351.82	2956.54	pleckstrin homology domain containing O1 [Source:HGNC Symbol;Acc:HGNC:24310]
ENSG00000023909	2730	GCLM	protein_coding	947.138	832.006	623.654	844.445	986.528	907.498	784.249	918.252	glutamate-cysteine ligase modifier subunit [Source:HGNC Symbol;Acc:HGNC:4312]
ENSG00000024048	23304	UBR2	protein_coding	1137.24	620.551	738.286	1308.32	1488.31	895.298	1893.27	1463.16	ubiquitin protein ligase E3 component n-recognin 2 [Source:HGNC Symbol;Acc:HGNC:21289]
ENSG00000024422	30846	EHD2	protein_coding	501.576	585.485	455.8	346.623	661.945	721.682	767.641	800.302	EH domain containing 2 [Source:HGNC Symbol;Acc:HGNC:3243]
ENSG00000024526	55635	DEPDC1	protein_coding	48.3753	41.4409	28.6581	58.6277	57.0789	45.9849	71.9663	33.1429	DEP domain containing 1 [Source:HGNC Symbol;Acc:HGNC:22949]
ENSG00000024862	25901	CCDC28A	protein_coding	208.778	210.392	226.535	255.082	141.419	173.617	170.689	162.79	coiled-coil domain containing 28A [Source:HGNC Symbol;Acc:HGNC:21098]
ENSG00000025039	58528	RRAGD	protein_coding	504.971	430.348	439.423	419.651	767.583	650.358	667.073	636.538	Ras related GTP binding D [Source:HGNC Symbol;Acc:HGNC:19903]
ENSG00000025156	3298	HSF2	protein_coding	240.179	142.387	105.08	147.084	217.241	189.571	373.671	258.319	heat shock transcription factor 2 [Source:HGNC Symbol;Acc:HGNC:5225]
ENSG00000025293	51230	PHF20	protein_coding	549.951	437.786	429.871	476.222	845.96	726.374	627.399	643.361	PHD finger protein 20 [Source:HGNC Symbol;Acc:HGNC:16098]
ENSG00000025423	8630	HSD17B6	protein_coding	22.0659	13.8136	19.1054	11.3141	21.2981	10.3231	21.2208	19.4958	hydroxysteroid 17-beta dehydrogenase 6 [Source:HGNC Symbol;Acc:HGNC:23316]
ENSG00000025434	10062	NR1H3	protein_coding	125.606	181.702	161.031	143.998	182.312	272.156	99.6457	114.05	nuclear receptor subfamily 1 group H member 3 [Source:HGNC Symbol;Acc:HGNC:7966]
ENSG00000025708	1890	TYMP	protein_coding	2380.58	3213.26	3110.08	2507.62	1455.09	3088.5	698.443	1230.18	thymidine phosphorylase [Source:HGNC Symbol;Acc:HGNC:3148]
ENSG00000025770	29781	NCAPH2	protein_coding	549.103	633.302	657.771	589.363	499.227	706.666	352.451	422.084	non-SMC condensin II complex subunit H2 [Source:HGNC Symbol;Acc:HGNC:25071]
ENSG00000025772	10953	TOMM34	protein_coding	561.833	683.243	805.155	698.39	466.854	542.434	462.245	502.017	translocase of outer mitochondrial membrane 34 [Source:HGNC Symbol;Acc:HGNC:15746]
ENSG00000025796	11231	SEC63	protein_coding	2714.96	1617.26	1674.45	3156.64	2557.47	2433.45	3198.81	2292.71	SEC63 homolog, protein translocation regulator [Source:HGNC Symbol;Acc:HGNC:21082]
ENSG00000025800	23633	KPNA6	protein_coding	1024.37	1147.59	1064.44	920.558	1134.76	1109.27	1264.95	1357.88	karyopherin subunit alpha 6 [Source:HGNC Symbol;Acc:HGNC:6399]
ENSG00000026025	7431	VIM	protein_coding	38596.7	49925.6	40345.1	31931.5	23536.1	30569.7	29133.5	33667.3	vimentin [Source:HGNC Symbol;Acc:HGNC:12692]
ENSG00000026036		RTEL1-TNFRSF6B	protein_coding	224.903	228.456	367.096	310.624	216.389	275.91	154.082	167.664	RTEL1-TNFRSF6B readthrough (NMD candidate) [Source:HGNC Symbol;Acc:HGNC:44095]
ENSG00000026103	355	FAS	protein_coding	229.146	161.513	286.581	505.021	24.7058	14.077	16.6076	11.6975	Fas cell surface death receptor [Source:HGNC Symbol;Acc:HGNC:11920]
ENSG00000026297	8635	RNASET2	protein_coding	3011.15	3998.51	3666.87	2697.9	2800.27	3574.62	2243.87	2201.08	ribonuclease T2 [Source:HGNC Symbol;Acc:HGNC:21686]
ENSG00000026508	960	CD44	protein_coding	3226.72	3051.75	4063.98	4361.08	2378.57	2428.75	2868.5	2858.08	CD44 molecule (Indian blood group) [Source:HGNC Symbol;Acc:HGNC:1681]
ENSG00000026559	3755	KCNG1	protein_coding	137.488	131.761	139.196	110.056	121.825	118.247	95.9551	85.7815	potassium voltage-gated channel modifier subfamily G member 1 [Source:HGNC Symbol;Acc:HGNC:6248]
ENSG00000026652	56895	AGPAT4	protein_coding	566.925	432.473	450.341	494.736	724.987	660.681	589.57	633.613	1-acylglycerol-3-phosphate O-acyltransferase 4 [Source:HGNC Symbol;Acc:HGNC:20885]
ENSG00000026751	57823	SLAMF7	protein_coding	1969.81	2128.36	4381.95	4296.28	1149.25	1108.33	1203.13	1474.86	SLAM family member 7 [Source:HGNC Symbol;Acc:HGNC:21394]
ENSG00000026950	11119	BTN3A1	protein_coding	108.632	110.509	200.606	265.368	68.1539	70.3851	57.204	60.437	butyrophilin subfamily 3 member A1 [Source:HGNC Symbol;Acc:HGNC:1138]
ENSG00000027001	4285	MIPEP	protein_coding	123.909	148.762	161.031	130.627	120.973	134.201	97.8004	94.5546	mitochondrial intermediate peptidase [Source:HGNC Symbol;Acc:HGNC:7104]
ENSG00000027075	5583	PRKCH	protein_coding	347.963	250.771	270.205	211.883	281.987	200.832	399.505	323.63	protein kinase C eta [Source:HGNC Symbol;Acc:HGNC:9403]
ENSG00000027644	3645	INSRR	protein_coding	6.78952	1.06259	1.36467	3.08567	0.851924	0.938468	0.922645	1.94958	insulin receptor related receptor [Source:HGNC Symbol;Acc:HGNC:6093]
ENSG00000027697	3459	IFNGR1	protein_coding	1703.32	1148.66	1005.76	1181.81	2753.42	1996.12	3085.33	2552	interferon gamma receptor 1 [Source:HGNC Symbol;Acc:HGNC:5439]
ENSG00000027847	11285	B4GALT7	protein_coding	123.909	162.576	154.208	159.426	115.01	176.432	83.9607	96.5042	beta-1,4-galactosyltransferase 7 [Source:HGNC Symbol;Acc:HGNC:930]
ENSG00000027869	9047	SH2D2A	protein_coding	17.8225	36.128	23.1994	13.3712	5.11154	28.154	1.84529	20.4706	SH2 domain containing 2A [Source:HGNC Symbol;Acc:HGNC:10821]
ENSG00000028116	7444	VRK2	protein_coding	731.571	480.289	655.041	1094.38	391.885	402.603	501.919	507.866	VRK serine/threonine kinase 2 [Source:HGNC Symbol;Acc:HGNC:12719]
ENSG00000028137	7133	TNFRSF1B	protein_coding	3986.3	4903.84	5447.76	4287.02	3319.95	5619.55	2349.06	4767.7	TNF receptor superfamily member 1B [Source:HGNC Symbol;Acc:HGNC:11917]
ENSG00000028203	55591	VEZT	protein_coding	198.594	110.509	135.102	286.967	265.8	179.247	286.943	185.21	vezatin, adherens junctions transmembrane protein [Source:HGNC Symbol;Acc:HGNC:18258]
ENSG00000028277	5452	POU2F2	protein_coding	715.446	819.254	474.905	381.594	851.924	1278.19	1054.58	874.387	POU class 2 homeobox 2 [Source:HGNC Symbol;Acc:HGNC:9213]
ENSG00000028310	65980	BRD9	protein_coding	953.928	1067.9	1022.14	934.958	1206.32	1648.89	1090.57	1139.53	bromodomain containing 9 [Source:HGNC Symbol;Acc:HGNC:25818]
ENSG00000028528	6642	SNX1	protein_coding	1395.25	1454.68	1360.58	1196.21	1328.15	1167.45	1414.42	1378.35	sorting nexin 1 [Source:HGNC Symbol;Acc:HGNC:11172]
ENSG00000028839	9519	TBPL1	protein_coding	134.093	113.697	137.832	165.598	144.827	143.586	151.314	152.067	TATA-box binding protein like 1 [Source:HGNC Symbol;Acc:HGNC:11589]
ENSG00000029153	56938	ARNTL2	protein_coding	398.884	228.456	262.016	418.622	350.141	216.786	302.628	290.487	aryl hydrocarbon receptor nuclear translocator like 2 [Source:HGNC Symbol;Acc:HGNC:18984]
ENSG00000029363	9774	BCLAF1	protein_coding	1330.75	821.38	926.61	2113.68	1638.25	1363.59	2189.44	1383.23	BCL2 associated transcription factor 1 [Source:HGNC Symbol;Acc:HGNC:16863]
ENSG00000029364	55334	SLC39A9	protein_coding	1099.9	961.641	1321	1343.29	1186.73	888.729	1118.25	1201.92	solute carrier family 39 member 9 [Source:HGNC Symbol;Acc:HGNC:20182]
ENSG00000029534	286	ANK1	protein_coding	9.33559	7.43811	6.82335	4.11422	5.96347	2.8154	5.53587	12.6723	ankyrin 1 [Source:HGNC Symbol;Acc:HGNC:492]
ENSG00000029559	3381	IBSP	protein_coding	5.09214	3.18776	1.36467	7.19989	0.851924	0	5.53587	2.92437	integrin binding sialoprotein [Source:HGNC Symbol;Acc:HGNC:5341]
ENSG00000029639	51106	TFB1M	protein_coding	106.935	92.4451	120.091	100.799	145.679	168.924	114.408	139.395	transcription factor B1, mitochondrial [Source:HGNC Symbol;Acc:HGNC:17037]
ENSG00000029725	9135	RABEP1	protein_coding	544.859	369.78	402.577	682.961	586.975	455.157	676.299	521.513	rabaptin, RAB GTPase binding effector protein 1 [Source:HGNC Symbol;Acc:HGNC:17677]
ENSG00000029993	3149	HMGB3	protein_coding	796.071	907.449	820.166	768.332	255.577	373.51	208.518	280.739	high mobility group box 3 [Source:HGNC Symbol;Acc:HGNC:5004]
ENSG00000030066	23279	NUP160	protein_coding	856.329	487.727	596.36	1196.21	786.326	419.495	722.431	593.647	nucleoporin 160 [Source:HGNC Symbol;Acc:HGNC:18017]
ENSG00000030110	578	BAK1	protein_coding	930.165	1158.22	1042.61	853.702	938.82	1178.72	510.223	780.807	BCL2 antagonist/killer 1 [Source:HGNC Symbol;Acc:HGNC:949]
ENSG00000030304	4593	MUSK	protein_coding	0.84869	2.12517	2.72934	0	0	0.938468	2.76794	0.97479	muscle associated receptor tyrosine kinase [Source:HGNC Symbol;Acc:HGNC:7525]
ENSG00000030419	22807	IKZF2	protein_coding	31.4015	23.3769	38.2107	93.5986	1.70385	1.87694	2.76794	0	IKAROS family zinc finger 2 [Source:HGNC Symbol;Acc:HGNC:13177]
ENSG00000030582	2896	GRN	protein_coding	5282.25	6206.57	6841.09	5348.49	4401.89	6688.46	4369.65	5326.25	granulin precursor [Source:HGNC Symbol;Acc:HGNC:4601]
ENSG00000031003	51306	FAM13B	protein_coding	964.961	483.477	399.848	871.187	1382.67	768.605	1765.94	1193.14	family with sequence similarity 13 member B [Source:HGNC Symbol;Acc:HGNC:1335]
ENSG00000031081	57514	ARHGAP31	protein_coding	925.072	902.136	1241.85	1233.24	799.956	588.419	758.415	930.924	Rho GTPase activating protein 31 [Source:HGNC Symbol;Acc:HGNC:29216]
ENSG00000031691	55166	CENPQ	protein_coding	95.0533	72.2559	88.7035	163.54	97.9712	73.2005	93.1872	71.1597	centromere protein Q [Source:HGNC Symbol;Acc:HGNC:21347]
ENSG00000031698	6301	SARS1	protein_coding	1927.38	2481.14	1873.69	1520.21	1863.16	2351.8	1825.92	1967.13	seryl-tRNA synthetase 1 [Source:HGNC Symbol;Acc:HGNC:10537]
ENSG00000031823	8498	RANBP3	protein_coding	514.306	585.485	563.608	427.879	607.422	688.835	536.98	671.63	RAN binding protein 3 [Source:HGNC Symbol;Acc:HGNC:9850]
ENSG00000032219	5926	ARID4A	protein_coding	358.147	350.654	125.55	316.795	346.733	491.757	554.51	325.58	AT-rich interaction domain 4A [Source:HGNC Symbol;Acc:HGNC:9885]
ENSG00000032389	7260	EIPR1	protein_coding	409.069	471.789	495.375	442.279	339.918	446.711	250.96	302.185	EARP complex and GARP complex interacting protein 1 [Source:HGNC Symbol;Acc:HGNC:12383]
ENSG00000032444	10908	PNPLA6	protein_coding	1396.94	1721.39	1704.47	1234.27	1398.86	1502.49	1101.64	1345.21	patatin like phospholipase domain containing 6 [Source:HGNC Symbol;Acc:HGNC:16268]
ENSG00000032742	8100	IFT88	protein_coding	85.7177	59.5049	46.3988	92.5701	88.6001	89.1544	101.491	82.8571	intraflagellar transport 88 [Source:HGNC Symbol;Acc:HGNC:20606]
ENSG00000033011	56052	ALG1	protein_coding	221.508	314.526	309.78	253.025	255.577	375.387	258.341	288.538	ALG1 chitobiosyldiphosphodolichol beta-mannosyltransferase [Source:HGNC Symbol;Acc:HGNC:18294]
ENSG00000033030	55596	ZCCHC8	protein_coding	329.292	172.139	287.945	287.996	316.064	261.833	422.572	372.37	zinc finger CCHC-type containing 8 [Source:HGNC Symbol;Acc:HGNC:25265]
ENSG00000033050	10061	ABCF2	protein_coding	910.645	1152.91	1185.9	919.529	946.487	1103.64	825.768	1002.08	ATP binding cassette subfamily F member 2 [Source:HGNC Symbol;Acc:HGNC:71]
ENSG00000033100	54480	CHPF2	protein_coding	947.987	1022.21	1101.29	804.331	1247.22	1464.01	780.558	1052.77	chondroitin polymerizing factor 2 [Source:HGNC Symbol;Acc:HGNC:29270]
ENSG00000033122	57554	LRRC7	protein_coding	31.4015	17.0014	12.282	31.8852	50.2635	31.9079	51.6681	36.0672	leucine rich repeat containing 7 [Source:HGNC Symbol;Acc:HGNC:18531]
ENSG00000033170	2530	FUT8	protein_coding	636.518	488.79	633.207	738.503	552.898	427.003	656.001	639.462	fucosyltransferase 8 [Source:HGNC Symbol;Acc:HGNC:4019]
ENSG00000033178	55236	UBA6	protein_coding	908.947	516.417	634.571	1732.09	800.808	601.558	962.319	658.958	ubiquitin like modifier activating enzyme 6 [Source:HGNC Symbol;Acc:HGNC:25581]
ENSG00000033327	9846	GAB2	protein_coding	754.486	739.56	1143.59	1011.07	670.464	565.896	598.797	751.563	GRB2 associated binding protein 2 [Source:HGNC Symbol;Acc:HGNC:14458]
ENSG00000033627	535	ATP6V0A1	protein_coding	1162.71	1174.16	1240.48	946.272	1501.94	1733.35	1708.74	1624	ATPase H+ transporting V0 subunit a1 [Source:HGNC Symbol;Acc:HGNC:865]
ENSG00000033800	8554	PIAS1	protein_coding	813.894	548.295	521.304	1049.13	783.77	755.467	1317.54	915.328	protein inhibitor of activated STAT 1 [Source:HGNC Symbol;Acc:HGNC:2752]
ENSG00000033867	9497	SLC4A7	protein_coding	1533.58	876.634	818.802	1870.94	1822.26	1041.7	2215.27	1802.39	solute carrier family 4 member 7 [Source:HGNC Symbol;Acc:HGNC:11033]
ENSG00000034053	321	APBA2	protein_coding	444.714	452.662	432.6	380.566	362.919	352.864	345.992	386.992	amyloid beta precursor protein binding family A member 2 [Source:HGNC Symbol;Acc:HGNC:579]
ENSG00000034152	5606	MAP2K3	protein_coding	746.847	851.132	791.508	606.848	536.712	843.683	379.207	568.302	mitogen-activated protein kinase kinase 3 [Source:HGNC Symbol;Acc:HGNC:6843]
ENSG00000034239	79645	EFCAB1	protein_coding	0	0	0	0	0	0	0	0	EF-hand calcium binding domain 1 [Source:HGNC Symbol;Acc:HGNC:25678]
ENSG00000034510	9168	TMSB10	protein_coding	11998.8	19772.6	13350.6	10424.4	8129.91	14616.6	7841.56	9087.97	thymosin beta 10 [Source:HGNC Symbol;Acc:HGNC:11879]
ENSG00000034533	28990	ASTE1	protein_coding	92.5072	100.946	107.809	124.455	86.8962	101.355	104.259	96.5042	asteroid homolog 1 [Source:HGNC Symbol;Acc:HGNC:25021]
ENSG00000034677	25897	RNF19A	protein_coding	4193.38	2674.53	4358.75	9498.72	1644.21	1143.99	2228.19	1451.46	ring finger protein 19A, RBR E3 ubiquitin protein ligase [Source:HGNC Symbol;Acc:HGNC:13432]
ENSG00000034693	8504	PEX3	protein_coding	224.903	184.89	253.828	428.908	66.45	54.4311	54.4361	61.4118	peroxisomal biogenesis factor 3 [Source:HGNC Symbol;Acc:HGNC:8858]
ENSG00000034713	11345	GABARAPL2	protein_coding	902.158	1159.28	1011.22	773.474	810.179	850.252	751.956	747.664	GABA type A receptor associated protein like 2 [Source:HGNC Symbol;Acc:HGNC:13291]
ENSG00000034971	4653	MYOC	protein_coding	2.54607	3.18776	0	1.02856	0	0	1.84529	0.97479	myocilin [Source:HGNC Symbol;Acc:HGNC:7610]
ENSG00000035115	26751	SH3YL1	protein_coding	192.653	126.448	139.196	291.081	286.246	194.263	282.329	232	SH3 and SYLF domain containing 1 [Source:HGNC Symbol;Acc:HGNC:29546]
ENSG00000035141	84908	FAM136A	protein_coding	581.353	776.751	630.477	474.164	685.799	698.22	617.25	669.681	family with sequence similarity 136 member A [Source:HGNC Symbol;Acc:HGNC:25911]
ENSG00000035403	7414	VCL	protein_coding	2198.96	2287.75	2934.04	2468.53	2775.57	1750.24	3205.27	3163.19	vinculin [Source:HGNC Symbol;Acc:HGNC:12665]
ENSG00000035499	55789	DEPDC1B	protein_coding	136.639	90.3199	83.2448	110.056	147.383	88.216	147.623	95.5294	DEP domain containing 1B [Source:HGNC Symbol;Acc:HGNC:24902]
ENSG00000035664	23604	DAPK2	protein_coding	58.5596	58.4423	72.3275	77.1417	51.1154	60.0619	45.2096	58.4874	death associated protein kinase 2 [Source:HGNC Symbol;Acc:HGNC:2675]
ENSG00000035681	8439	NSMAF	protein_coding	2392.46	1912.66	2231.23	2376.99	3065.22	2533.86	3375.96	3461.48	neutral sphingomyelinase activation associated factor [Source:HGNC Symbol;Acc:HGNC:8017]
ENSG00000035687	159	ADSS2	protein_coding	661.978	536.606	511.751	644.905	779.51	586.542	821.154	840.269	adenylosuccinate synthase 2 [Source:HGNC Symbol;Acc:HGNC:292]
ENSG00000035720	26228	STAP1	protein_coding	101.843	80.7566	214.253	474.164	28.9654	39.4156	24.9114	15.5966	signal transducing adaptor family member 1 [Source:HGNC Symbol;Acc:HGNC:24133]
ENSG00000035862	7077	TIMP2	protein_coding	2198.96	2610.78	3073.24	2577.56	2121.29	1967.03	2129.47	2288.81	TIMP metallopeptidase inhibitor 2 [Source:HGNC Symbol;Acc:HGNC:11821]
ENSG00000035928	5981	RFC1	protein_coding	569.471	336.84	388.931	801.245	528.193	428.88	581.267	399.664	replication factor C subunit 1 [Source:HGNC Symbol;Acc:HGNC:9969]
ENSG00000036054	55773	TBC1D23	protein_coding	762.124	522.793	453.07	878.387	614.237	466.419	878.358	658.958	TBC1 domain family member 23 [Source:HGNC Symbol;Acc:HGNC:25622]
ENSG00000036257	8452	CUL3	protein_coding	903.006	463.288	537.68	678.847	1101.54	823.036	1410.72	1141.48	cullin 3 [Source:HGNC Symbol;Acc:HGNC:2553]
ENSG00000036448	9172	MYOM2	protein_coding	1.69738	1.06259	4.09401	3.08567	0	3.75387	4.61323	3.89916	myomesin 2 [Source:HGNC Symbol;Acc:HGNC:7614]
ENSG00000036473	5009	OTC	protein_coding	0	0	0	0	0	0	0	0	ornithine transcarbamylase [Source:HGNC Symbol;Acc:HGNC:8512]
ENSG00000036530	10858	CYP46A1	protein_coding	5.94083	6.37552	5.45868	5.14278	2.55577	3.75387	9.22645	4.87395	cytochrome P450 family 46 subfamily A member 1 [Source:HGNC Symbol;Acc:HGNC:2641]
ENSG00000036549	26009	ZZZ3	protein_coding	450.655	298.587	259.287	530.735	599.754	436.388	707.669	530.286	zinc finger ZZ-type containing 3 [Source:HGNC Symbol;Acc:HGNC:24523]
ENSG00000036565	6570	SLC18A1	protein_coding	5.09214	1.06259	1.36467	0	1.70385	0	1.84529	0.97479	solute carrier family 18 member A1 [Source:HGNC Symbol;Acc:HGNC:10934]
ENSG00000036672	9099	USP2	protein_coding	454.049	374.031	212.888	141.941	1196.1	1120.53	1426.41	1225.31	ubiquitin specific peptidase 2 [Source:HGNC Symbol;Acc:HGNC:12618]
ENSG00000036828	846	CASR	protein_coding	1.69738	0	0	0	0	0	0	0	calcium sensing receptor [Source:HGNC Symbol;Acc:HGNC:1514]
ENSG00000037042	27175	TUBG2	protein_coding	31.4015	60.5675	55.9514	44.2279	57.0789	64.7543	87.6513	72.1345	tubulin gamma 2 [Source:HGNC Symbol;Acc:HGNC:12419]
ENSG00000037241	51121	RPL26L1	protein_coding	221.508	321.964	255.193	220.111	184.016	237.432	142.087	197.882	ribosomal protein L26 like 1 [Source:HGNC Symbol;Acc:HGNC:17050]
ENSG00000037280	2324	FLT4	protein_coding	2.54607	3.18776	5.45868	3.08567	5.11154	0	4.61323	0.97479	fms related receptor tyrosine kinase 4 [Source:HGNC Symbol;Acc:HGNC:3767]
ENSG00000037474	54888	NSUN2	protein_coding	3438.04	3102.75	3982.1	3672.97	3000.48	2455.97	2721.8	2989.68	NOP2/Sun RNA methyltransferase 2 [Source:HGNC Symbol;Acc:HGNC:25994]
ENSG00000037637	54455	FBXO42	protein_coding	478.661	519.605	416.224	319.881	537.564	471.111	548.051	490.319	F-box protein 42 [Source:HGNC Symbol;Acc:HGNC:29249]
ENSG00000037749	4238	MFAP3	protein_coding	245.271	143.449	234.723	577.02	399.552	237.432	420.726	336.303	microfibril associated protein 3 [Source:HGNC Symbol;Acc:HGNC:7034]
ENSG00000037757	84245	MRI1	protein_coding	134.942	179.577	148.749	114.17	217.241	176.432	229.739	206.655	methylthioribose-1-phosphate isomerase 1 [Source:HGNC Symbol;Acc:HGNC:28469]
ENSG00000037897	4234	METTL1	protein_coding	195.199	209.33	285.216	232.454	236.835	358.495	168.844	219.328	methyltransferase like 1 [Source:HGNC Symbol;Acc:HGNC:7030]
ENSG00000037965	3224	HOXC8	protein_coding	0.84869	0	0	0	0.851924	0	0	0	homeobox C8 [Source:HGNC Symbol;Acc:HGNC:5129]
ENSG00000038002	175	AGA	protein_coding	154.462	174.264	150.114	136.798	144.827	139.832	136.552	165.714	aspartylglucosaminidase [Source:HGNC Symbol;Acc:HGNC:318]
ENSG00000038210	55300	PI4K2B	protein_coding	702.716	540.857	682.335	1197.24	817.847	487.065	596.952	576.101	phosphatidylinositol 4-kinase type 2 beta [Source:HGNC Symbol;Acc:HGNC:18215]
ENSG00000038219	259282	BOD1L1	protein_coding	687.439	514.292	487.187	1276.44	794.845	876.529	1147.77	665.781	biorientation of chromosomes in cell division 1 like 1 [Source:HGNC Symbol;Acc:HGNC:31792]
ENSG00000038274	27430	MAT2B	protein_coding	1216.17	1226.23	1767.25	1992.31	877.481	668.189	808.237	787.63	methionine adenosyltransferase 2B [Source:HGNC Symbol;Acc:HGNC:6905]
ENSG00000038295	7092	TLL1	protein_coding	0	0	0	0	0	0	0	0	tolloid like 1 [Source:HGNC Symbol;Acc:HGNC:11843]
ENSG00000038358	23644	EDC4	protein_coding	731.571	693.869	848.824	664.447	806.772	867.144	714.128	822.723	enhancer of mRNA decapping 4 [Source:HGNC Symbol;Acc:HGNC:17157]
ENSG00000038382	7204	TRIO	protein_coding	247.818	150.887	264.746	345.595	342.473	193.324	358.909	396.739	trio Rho guanine nucleotide exchange factor [Source:HGNC Symbol;Acc:HGNC:12303]
ENSG00000038427	1462	VCAN	protein_coding	396.338	233.769	371.19	1063.53	316.916	140.77	701.211	291.462	versican [Source:HGNC Symbol;Acc:HGNC:2464]
ENSG00000038532	23274	CLEC16A	protein_coding	383.608	331.527	399.848	342.509	368.031	308.756	357.064	378.218	C-type lectin domain containing 16A [Source:HGNC Symbol;Acc:HGNC:29013]
ENSG00000038945	4481	MSR1	protein_coding	3867.48	2437.57	3134.65	5110.9	4199.13	2573.28	4691.65	3921.58	macrophage scavenger receptor 1 [Source:HGNC Symbol;Acc:HGNC:7376]
ENSG00000039068	999	CDH1	protein_coding	7.63821	6.37552	4.09401	9.25701	4.25962	5.63081	5.53587	2.92437	cadherin 1 [Source:HGNC Symbol;Acc:HGNC:1748]
ENSG00000039123	23517	MTREX	protein_coding	928.467	677.93	679.605	1166.38	1109.2	912.191	1258.49	1010.86	Mtr4 exosome RNA helicase [Source:HGNC Symbol;Acc:HGNC:18734]
ENSG00000039139	1767	DNAH5	protein_coding	1.69738	0	0	1.02856	0	0.938468	0	0	dynein axonemal heavy chain 5 [Source:HGNC Symbol;Acc:HGNC:2950]
ENSG00000039319	9765	ZFYVE16	protein_coding	459.141	307.088	293.404	686.047	743.729	479.557	952.17	683.328	zinc finger FYVE-type containing 16 [Source:HGNC Symbol;Acc:HGNC:20756]
ENSG00000039523	79567	RIPOR1	protein_coding	315.713	264.584	207.43	176.912	396.996	431.695	469.627	519.563	RHO family interacting cell polarization regulator 1 [Source:HGNC Symbol;Acc:HGNC:25836]
ENSG00000039537	729	C6	protein_coding	0	0	2.72934	0	0	0	0.922645	0	complement C6 [Source:HGNC Symbol;Acc:HGNC:1339]
ENSG00000039560	26064	RAI14	protein_coding	933.559	472.851	515.845	985.357	1371.6	1156.19	1707.82	1457.31	retinoic acid induced 14 [Source:HGNC Symbol;Acc:HGNC:14873]
ENSG00000039600	11063	SOX30	protein_coding	2.54607	2.12517	1.36467	1.02856	0.851924	1.87694	4.61323	0.97479	SRY-box transcription factor 30 [Source:HGNC Symbol;Acc:HGNC:30635]
ENSG00000039650	11284	PNKP	protein_coding	684.893	828.818	805.155	667.533	588.679	961.93	462.245	533.21	polynucleotide kinase 3'-phosphatase [Source:HGNC Symbol;Acc:HGNC:9154]
ENSG00000039987	54831	BEST2	protein_coding	0.84869	1.06259	2.72934	0	0.851924	0.938468	3.69058	4.87395	bestrophin 2 [Source:HGNC Symbol;Acc:HGNC:17107]
ENSG00000040199	23035	PHLPP2	protein_coding	76.3821	34.0028	40.9401	53.4849	140.567	67.5697	187.297	136.471	PH domain and leucine rich repeat protein phosphatase 2 [Source:HGNC Symbol;Acc:HGNC:29149]
ENSG00000040275	54908	SPDL1	protein_coding	146.823	85.007	81.8802	171.769	172.941	151.093	194.678	162.79	spindle apparatus coiled-coil protein 1 [Source:HGNC Symbol;Acc:HGNC:26010]
ENSG00000040341	27067	STAU2	protein_coding	400.582	310.275	316.603	417.594	448.112	292.802	485.311	412.336	staufen double-stranded RNA binding protein 2 [Source:HGNC Symbol;Acc:HGNC:11371]
ENSG00000040487	54896	SLC66A1	protein_coding	241.028	279.46	191.054	128.57	349.289	505.834	237.12	309.008	solute carrier family 66 member 1 [Source:HGNC Symbol;Acc:HGNC:26001]
ENSG00000040531	1497	CTNS	protein_coding	328.443	442.036	401.213	320.91	344.177	446.711	432.721	377.244	cystinosin, lysosomal cystine transporter [Source:HGNC Symbol;Acc:HGNC:2518]
ENSG00000040608	65078	RTN4R	protein_coding	61.1057	55.2545	38.2107	32.9138	165.273	257.14	164.231	214.454	reticulon 4 receptor [Source:HGNC Symbol;Acc:HGNC:18601]
ENSG00000040633	79142	PHF23	protein_coding	268.186	327.277	196.512	170.74	358.66	422.311	395.815	441.58	PHD finger protein 23 [Source:HGNC Symbol;Acc:HGNC:28428]
ENSG00000040731	1008	CDH10	protein_coding	0	0	0	0	0	0	0.922645	0	cadherin 10 [Source:HGNC Symbol;Acc:HGNC:1749]
ENSG00000040933	3631	INPP4A	protein_coding	537.221	376.156	399.848	455.65	482.189	269.34	563.736	388.941	inositol polyphosphate-4-phosphatase type I A [Source:HGNC Symbol;Acc:HGNC:6074]
ENSG00000041353	5874	RAB27B	protein_coding	53.4675	25.5021	51.8574	86.3987	55.375	41.2926	56.2814	47.7647	RAB27B, member RAS oncogene family [Source:HGNC Symbol;Acc:HGNC:9767]
ENSG00000041357	5685	PSMA4	protein_coding	2641.97	2761.66	3104.62	3696.63	2080.4	2684.96	1872.05	2081.18	proteasome 20S subunit alpha 4 [Source:HGNC Symbol;Acc:HGNC:9533]
ENSG00000041515	23026	MYO16	protein_coding	0	0	0	0	0	0	1.84529	1.94958	myosin XVI [Source:HGNC Symbol;Acc:HGNC:29822]
ENSG00000041802	55341	LSG1	protein_coding	531.28	457.975	562.244	599.648	525.637	578.096	564.659	597.546	large 60S subunit nuclear export GTPase 1 [Source:HGNC Symbol;Acc:HGNC:25652]
ENSG00000041880	10039	PARP3	protein_coding	47.5267	61.63	54.5868	43.1994	58.7827	34.7233	49.8229	53.6134	poly(ADP-ribose) polymerase family member 3 [Source:HGNC Symbol;Acc:HGNC:273]
ENSG00000041982	3371	TNC	protein_coding	23.7633	18.064	19.1054	15.4283	10.2231	4.69234	10.1491	6.82353	tenascin C [Source:HGNC Symbol;Acc:HGNC:5318]
ENSG00000041988	90326	THAP3	protein_coding	399.733	511.104	463.988	342.509	359.512	582.789	316.467	375.294	THAP domain containing 3 [Source:HGNC Symbol;Acc:HGNC:20855]
ENSG00000042062	140876	RIPOR3	protein_coding	32.2502	24.4395	24.564	23.6568	3.40769	9.38468	7.38116	7.79832	RIPOR family member 3 [Source:HGNC Symbol;Acc:HGNC:16168]
ENSG00000042088	55775	TDP1	protein_coding	220.659	246.52	176.042	160.455	227.464	259.956	259.263	315.832	tyrosyl-DNA phosphodiesterase 1 [Source:HGNC Symbol;Acc:HGNC:18884]
ENSG00000042286	84883	AIFM2	protein_coding	302.134	362.342	338.438	260.225	293.062	392.28	143.933	223.227	apoptosis inducing factor mitochondria associated 2 [Source:HGNC Symbol;Acc:HGNC:21411]
ENSG00000042304	56918	C2orf83	transcribed_unprocessed_pseudogene	2.54607	1.06259	0	1.02856	0	1.87694	0.922645	0	chromosome 2 open reading frame 83 [Source:HGNC Symbol;Acc:HGNC:25344]
ENSG00000042317	55812	SPATA7	protein_coding	42.4345	29.7524	27.2934	68.9133	64.7462	51.6157	75.6569	75.0588	spermatogenesis associated 7 [Source:HGNC Symbol;Acc:HGNC:20423]
ENSG00000042429	9440	MED17	protein_coding	443.865	292.211	420.318	473.136	509.45	451.403	631.089	557.58	mediator complex subunit 17 [Source:HGNC Symbol;Acc:HGNC:2375]
ENSG00000042445	54884	RETSAT	protein_coding	201.14	209.33	256.558	217.025	215.537	171.74	155.004	213.479	retinol saturase [Source:HGNC Symbol;Acc:HGNC:25991]
ENSG00000042493	822	CAPG	protein_coding	8248.42	10896.8	10221.4	7974.4	6888.65	10314.7	4091.93	5868.24	capping actin protein, gelsolin like [Source:HGNC Symbol;Acc:HGNC:1474]
ENSG00000042753	1175	AP2S1	protein_coding	1802.62	2696.85	1862.77	1416.32	1515.57	2605.19	1103.48	1441.71	adaptor related protein complex 2 subunit sigma 1 [Source:HGNC Symbol;Acc:HGNC:565]
ENSG00000042781	7399	USH2A	protein_coding	5.09214	0	1.36467	3.08567	0	2.8154	0	1.94958	usherin [Source:HGNC Symbol;Acc:HGNC:12601]
ENSG00000042813	11055	ZPBP	protein_coding	0	0	0	0	0	0	0	0	zona pellucida binding protein [Source:HGNC Symbol;Acc:HGNC:15662]
ENSG00000042832	7038	TG	protein_coding	61.1057	48.879	69.5981	78.1703	96.2674	73.2005	98.7231	96.5042	thyroglobulin [Source:HGNC Symbol;Acc:HGNC:11764]
ENSG00000042980	10863	ADAM28	protein_coding	145.975	43.5661	65.5041	123.427	147.383	109.801	118.099	117.95	ADAM metallopeptidase domain 28 [Source:HGNC Symbol;Acc:HGNC:206]
ENSG00000043039	8538	BARX2	protein_coding	2.54607	0	2.72934	3.08567	1.70385	3.75387	0.922645	1.94958	BARX homeobox 2 [Source:HGNC Symbol;Acc:HGNC:956]
ENSG00000043093	54165	DCUN1D1	protein_coding	286.857	210.392	188.324	278.739	336.51	266.525	369.058	259.294	defective in cullin neddylation 1 domain containing 1 [Source:HGNC Symbol;Acc:HGNC:18184]
ENSG00000043143	23338	JADE2	protein_coding	184.166	228.456	212.888	169.712	126.937	100.416	124.557	121.849	jade family PHD finger 2 [Source:HGNC Symbol;Acc:HGNC:22984]
ENSG00000043355	7546	ZIC2	protein_coding	446.411	432.473	282.487	210.854	235.983	246.817	434.566	423.059	Zic family member 2 [Source:HGNC Symbol;Acc:HGNC:12873]
ENSG00000043462	3937	LCP2	protein_coding	6002.79	6859	10378.3	10457.3	1524.09	1482.78	1750.26	1855.03	lymphocyte cytosolic protein 2 [Source:HGNC Symbol;Acc:HGNC:6529]
ENSG00000043514	54802	TRIT1	protein_coding	1719.45	1844.65	1969.22	2070.48	1910.01	2831.36	2242.95	2034.39	tRNA isopentenyltransferase 1 [Source:HGNC Symbol;Acc:HGNC:20286]
ENSG00000043591	153	ADRB1	protein_coding	204.534	183.828	167.854	114.17	116.714	86.339	154.082	130.622	adrenoceptor beta 1 [Source:HGNC Symbol;Acc:HGNC:285]
ENSG00000044012	2981	GUCA2B	protein_coding	0	0	0	0	0	0	0	0	guanylate cyclase activator 2B [Source:HGNC Symbol;Acc:HGNC:4683]
ENSG00000044090	9820	CUL7	protein_coding	387.851	350.654	440.788	366.166	425.962	422.311	361.677	367.496	cullin 7 [Source:HGNC Symbol;Acc:HGNC:21024]
ENSG00000044115	1495	CTNNA1	protein_coding	6741.15	7195.84	8727.06	7459.09	5471.91	4942.91	5937.22	7055.53	catenin alpha 1 [Source:HGNC Symbol;Acc:HGNC:2509]
ENSG00000044446	5256	PHKA2	protein_coding	97.5994	92.4451	120.091	88.4558	91.1558	86.339	95.9551	62.3866	phosphorylase kinase regulatory subunit alpha 2 [Source:HGNC Symbol;Acc:HGNC:8926]
ENSG00000044459	54875	CNTLN	protein_coding	127.304	74.3811	84.6095	212.911	103.083	117.308	146.701	87.7311	centlein [Source:HGNC Symbol;Acc:HGNC:23432]
ENSG00000044524	2042	EPHA3	protein_coding	20.3686	13.8136	28.6581	74.056	2.55577	3.75387	4.61323	2.92437	EPH receptor A3 [Source:HGNC Symbol;Acc:HGNC:3387]
ENSG00000044574	3309	HSPA5	protein_coding	14554.2	14759.3	19510.7	19295.7	11605.8	12867.3	9676.71	10210.9	heat shock protein family A (Hsp70) member 5 [Source:HGNC Symbol;Acc:HGNC:5238]
ENSG00000046604	1829	DSG2	protein_coding	19.5199	17.0014	9.55268	27.771	31.5212	12.2001	34.1379	19.4958	desmoglein 2 [Source:HGNC Symbol;Acc:HGNC:3049]
ENSG00000046647	54960	GEMIN8	protein_coding	83.1716	95.6328	132.373	120.341	91.1558	146.401	83.0381	90.6555	gem nuclear organelle associated protein 8 [Source:HGNC Symbol;Acc:HGNC:26044]
ENSG00000046651	8481	OFD1	protein_coding	330.141	202.954	241.546	527.649	202.758	205.524	304.473	242.723	OFD1 centriole and centriolar satellite protein [Source:HGNC Symbol;Acc:HGNC:2567]
ENSG00000046653	2824	GPM6B	protein_coding	40.7371	34.0028	31.3874	68.9133	42.5962	32.8464	74.7343	26.3193	glycoprotein M6B [Source:HGNC Symbol;Acc:HGNC:4461]
ENSG00000046774	51438	MAGEC2	protein_coding	0	0	1.36467	1.02856	0	0	0.922645	0.97479	MAGE family member C2 [Source:HGNC Symbol;Acc:HGNC:13574]
ENSG00000046889	80243	PREX2	protein_coding	0	1.06259	0	1.02856	0	0	0	0	phosphatidylinositol-3,4,5-trisphosphate dependent Rac exchange factor 2 [Source:HGNC Symbol;Acc:HGNC:22950]
ENSG00000047056	22884	WDR37	protein_coding	506.668	406.971	506.292	463.879	770.139	515.219	699.365	668.706	WD repeat domain 37 [Source:HGNC Symbol;Acc:HGNC:31406]
ENSG00000047188	64848	YTHDC2	protein_coding	373.424	177.452	267.475	647.99	379.958	244.94	398.583	287.563	YTH domain containing 2 [Source:HGNC Symbol;Acc:HGNC:24721]
ENSG00000047230	56474	CTPS2	protein_coding	72.1387	76.5063	85.9742	69.9418	70.7097	61.0004	54.4361	57.5126	CTP synthase 2 [Source:HGNC Symbol;Acc:HGNC:2520]
ENSG00000047249	51606	ATP6V1H	protein_coding	2684.41	2990.12	2767.55	2323.51	3383.84	3840.21	2832.52	3425.41	ATPase H+ transporting V1 subunit H [Source:HGNC Symbol;Acc:HGNC:18303]
ENSG00000047315	5431	POLR2B	protein_coding	1755.09	928.701	1024.87	1576.78	1973.06	1523.13	2259.56	2077.28	RNA polymerase II subunit B [Source:HGNC Symbol;Acc:HGNC:9188]
ENSG00000047346	56204	FAM214A	protein_coding	202.837	74.3811	60.0454	122.398	174.644	95.7237	263.877	153.042	family with sequence similarity 214 member A [Source:HGNC Symbol;Acc:HGNC:25609]
ENSG00000047365	116984	ARAP2	protein_coding	1127.06	706.62	1101.29	2698.93	26.4096	34.7233	13.8397	13.6471	ArfGAP with RhoGAP domain, ankyrin repeat and PH domain 2 [Source:HGNC Symbol;Acc:HGNC:16924]
ENSG00000047410	7175	TPR	protein_coding	1294.25	650.303	753.297	2146.6	1236.99	1067.98	2201.43	1166.82	translocated promoter region, nuclear basket protein [Source:HGNC Symbol;Acc:HGNC:12017]
ENSG00000047457	1356	CP	protein_coding	63.6518	26.5647	34.1167	55.542	76.6731	91.9698	63.6625	35.0924	ceruloplasmin [Source:HGNC Symbol;Acc:HGNC:2295]
ENSG00000047578	23247	KATNIP	protein_coding	229.146	205.079	268.84	198.511	241.946	188.632	252.805	290.487	katanin interacting protein [Source:HGNC Symbol;Acc:HGNC:29068]
ENSG00000047579	84062	DTNBP1	protein_coding	75.5334	92.4451	94.1622	55.542	82.6366	122.939	99.6457	83.8319	dystrobrevin binding protein 1 [Source:HGNC Symbol;Acc:HGNC:17328]
ENSG00000047597	7504	XK	protein_coding	234.239	127.51	137.832	166.626	293.914	138.893	341.379	220.303	X-linked Kx blood group [Source:HGNC Symbol;Acc:HGNC:12811]
ENSG00000047617	57101	ANO2	protein_coding	1.69738	1.06259	0	0	0	0.938468	0.922645	0.97479	anoctamin 2 [Source:HGNC Symbol;Acc:HGNC:1183]
ENSG00000047621	57102	C12orf4	protein_coding	208.778	123.26	169.219	319.881	172.089	126.693	168.844	141.345	chromosome 12 open reading frame 4 [Source:HGNC Symbol;Acc:HGNC:1184]
ENSG00000047634	6322	SCML1	protein_coding	38.1911	19.1266	17.7407	28.7996	28.1135	28.154	60.8946	32.1681	Scm polycomb group protein like 1 [Source:HGNC Symbol;Acc:HGNC:10580]
ENSG00000047644	55841	WWC3	protein_coding	123.06	96.6954	129.644	80.2274	145.679	76.0159	147.623	130.622	WWC family member 3 [Source:HGNC Symbol;Acc:HGNC:29237]
ENSG00000047648	395	ARHGAP6	protein_coding	85.7177	58.4423	36.8461	67.8847	76.6731	49.7388	93.1872	85.7815	Rho GTPase activating protein 6 [Source:HGNC Symbol;Acc:HGNC:676]
ENSG00000047662	27146	FAM184B	protein_coding	191.804	141.324	181.501	184.112	245.354	185.817	352.451	247.597	family with sequence similarity 184 member B [Source:HGNC Symbol;Acc:HGNC:29235]
ENSG00000047849	4134	MAP4	protein_coding	1635.43	1463.18	1910.54	1622.03	1758.37	1604.78	1800.08	1911.56	microtubule associated protein 4 [Source:HGNC Symbol;Acc:HGNC:6862]
ENSG00000047932	57120	GOPC	protein_coding	852.934	447.349	724.639	1541.81	1035.09	744.205	1079.5	791.529	golgi associated PDZ and coiled-coil motif containing [Source:HGNC Symbol;Acc:HGNC:17643]
ENSG00000047936	6098	ROS1	protein_coding	0	0	0	1.02856	0.851924	0	0.922645	0	ROS proto-oncogene 1, receptor tyrosine kinase [Source:HGNC Symbol;Acc:HGNC:10261]
ENSG00000048028	57646	USP28	protein_coding	52.6188	31.8776	57.3161	67.8847	80.9327	68.5082	66.4305	65.3109	ubiquitin specific peptidase 28 [Source:HGNC Symbol;Acc:HGNC:12625]
ENSG00000048052	9734	HDAC9	protein_coding	1711.81	987.143	865.2	1605.58	2476.54	1132.73	3587.25	1573.31	histone deacetylase 9 [Source:HGNC Symbol;Acc:HGNC:14065]
ENSG00000048140	26262	TSPAN17	protein_coding	963.263	1181.6	1211.83	1118.04	978.008	1397.38	635.703	933.849	tetraspanin 17 [Source:HGNC Symbol;Acc:HGNC:13594]
ENSG00000048162	51491	NOP16	protein_coding	599.175	800.128	584.078	428.908	648.314	850.252	666.15	726.218	NOP16 nucleolar protein [Source:HGNC Symbol;Acc:HGNC:26934]
ENSG00000048342	57545	CC2D2A	protein_coding	34.7963	35.0654	24.564	44.2279	25.5577	47.8619	41.519	35.0924	coiled-coil and C2 domain containing 2A [Source:HGNC Symbol;Acc:HGNC:29253]
ENSG00000048392	50484	RRM2B	protein_coding	639.064	438.848	484.458	1030.61	483.893	300.31	442.87	377.244	ribonucleotide reductase regulatory TP53 inducible subunit M2B [Source:HGNC Symbol;Acc:HGNC:17296]
ENSG00000048405	168850	ZNF800	protein_coding	605.965	420.784	395.754	702.504	653.425	498.326	1281.55	907.529	zinc finger protein 800 [Source:HGNC Symbol;Acc:HGNC:27267]
ENSG00000048462	608	TNFRSF17	protein_coding	0	0	1.36467	1.02856	0	0	0	1.94958	TNF receptor superfamily member 17 [Source:HGNC Symbol;Acc:HGNC:11913]
ENSG00000048471	92017	SNX29	protein_coding	102.692	105.196	146.02	119.313	80.0808	59.1235	64.5852	80.9076	sorting nexin 29 [Source:HGNC Symbol;Acc:HGNC:30542]
ENSG00000048540	55885	LMO3	protein_coding	0.84869	0	0	0	0	2.8154	0.922645	0.97479	LIM domain only 3 [Source:HGNC Symbol;Acc:HGNC:6643]
ENSG00000048544	55173	MRPS10	protein_coding	1074.44	888.323	1183.17	1176.67	1249.77	1174.02	1385.81	1398.82	mitochondrial ribosomal protein S10 [Source:HGNC Symbol;Acc:HGNC:14502]
ENSG00000048545	2978	GUCA1A	protein_coding	0	0	1.36467	0	0.851924	0	2.76794	1.94958	guanylate cyclase activator 1A [Source:HGNC Symbol;Acc:HGNC:4678]
ENSG00000048649	51773	RSF1	protein_coding	953.079	769.313	599.09	1558.26	983.972	1032.31	1213.28	670.655	remodeling and spacing factor 1 [Source:HGNC Symbol;Acc:HGNC:18118]
ENSG00000048707	55187	VPS13D	protein_coding	1911.25	1274.04	1883.24	2315.28	1273.63	788.313	1539.9	1508	vacuolar protein sorting 13 homolog D [Source:HGNC Symbol;Acc:HGNC:23595]
ENSG00000048740	10659	CELF2	protein_coding	2198.96	1682.08	1655.34	2265.91	2025.87	1584.13	2841.75	2153.31	CUGBP Elav-like family member 2 [Source:HGNC Symbol;Acc:HGNC:2550]
ENSG00000048828	23196	FAM120A	protein_coding	2156.52	1933.91	2235.33	2058.14	2180.92	1336.38	2794.69	2605.61	family with sequence similarity 120A [Source:HGNC Symbol;Acc:HGNC:13247]
ENSG00000048991	23518	R3HDM1	protein_coding	454.049	286.898	358.908	480.336	417.443	311.571	650.465	530.286	R3H domain containing 1 [Source:HGNC Symbol;Acc:HGNC:9757]
ENSG00000049089	1298	COL9A2	protein_coding	1821.29	2174.05	2502.8	1976.89	1584.58	2136.89	934.64	1190.22	collagen type IX alpha 2 chain [Source:HGNC Symbol;Acc:HGNC:2218]
ENSG00000049130	4254	KITLG	protein_coding	799.466	450.537	423.047	1004.9	442.148	272.156	448.406	444.504	KIT ligand [Source:HGNC Symbol;Acc:HGNC:6343]
ENSG00000049167	1161	ERCC8	protein_coding	133.244	131.761	162.396	195.426	167.829	170.801	178.993	176.437	ERCC excision repair 8, CSA ubiquitin ligase complex subunit [Source:HGNC Symbol;Acc:HGNC:3439]
ENSG00000049192	11174	ADAMTS6	protein_coding	41.5858	38.2531	84.6095	163.54	10.2231	11.2616	12.917	17.5462	ADAM metallopeptidase with thrombospondin type 1 motif 6 [Source:HGNC Symbol;Acc:HGNC:222]
ENSG00000049239	9563	H6PD	protein_coding	418.404	451.599	803.79	710.732	465.15	419.495	298.937	369.445	hexose-6-phosphate dehydrogenase/glucose 1-dehydrogenase [Source:HGNC Symbol;Acc:HGNC:4795]
ENSG00000049245	9341	VAMP3	protein_coding	583.899	649.241	678.241	631.534	696.874	704.789	953.093	862.689	vesicle associated membrane protein 3 [Source:HGNC Symbol;Acc:HGNC:12644]
ENSG00000049246	8863	PER3	protein_coding	78.9282	40.3783	42.3047	53.4849	103.935	66.6312	172.535	109.176	period circadian regulator 3 [Source:HGNC Symbol;Acc:HGNC:8847]
ENSG00000049247	10911	UTS2	protein_coding	493.089	519.605	468.082	383.651	408.923	455.157	685.526	554.655	urotensin 2 [Source:HGNC Symbol;Acc:HGNC:12636]
ENSG00000049249	3604	TNFRSF9	protein_coding	532.129	580.172	846.095	675.761	296.469	174.555	437.334	293.412	TNF receptor superfamily member 9 [Source:HGNC Symbol;Acc:HGNC:11924]
ENSG00000049283	55040	EPN3	protein_coding	0	1.06259	1.36467	1.02856	1.70385	1.87694	1.84529	0.97479	epsin 3 [Source:HGNC Symbol;Acc:HGNC:18235]
ENSG00000049323	4052	LTBP1	protein_coding	75.5334	56.3171	103.715	82.2845	72.4135	35.6618	69.1984	96.5042	latent transforming growth factor beta binding protein 1 [Source:HGNC Symbol;Acc:HGNC:6714]
ENSG00000049449	5954	RCN1	protein_coding	1156.76	1195.41	1239.12	1160.21	1078.54	1105.52	954.015	1058.62	reticulocalbin 1 [Source:HGNC Symbol;Acc:HGNC:9934]
ENSG00000049540	2006	ELN	protein_coding	0.84869	0	0	1.02856	0	0.938468	0	0.97479	elastin [Source:HGNC Symbol;Acc:HGNC:3327]
ENSG00000049541	5982	RFC2	protein_coding	211.324	352.779	270.205	236.568	195.942	273.094	169.767	200.807	replication factor C subunit 2 [Source:HGNC Symbol;Acc:HGNC:9970]
ENSG00000049618	57492	ARID1B	protein_coding	1028.61	778.876	863.836	1127.3	854.479	701.035	1005.68	1212.64	AT-rich interaction domain 1B [Source:HGNC Symbol;Acc:HGNC:18040]
ENSG00000049656	81037	CLPTM1L	protein_coding	3045.95	3811.5	3950.72	3267.72	2745.75	3147.62	2428.4	2571.5	CLPTM1 like [Source:HGNC Symbol;Acc:HGNC:24308]
ENSG00000049759	23327	NEDD4L	protein_coding	130.698	114.759	68.2335	60.6848	92.0078	76.0159	120.867	115.025	NEDD4 like E3 ubiquitin protein ligase [Source:HGNC Symbol;Acc:HGNC:7728]
ENSG00000049768	50943	FOXP3	protein_coding	19.5199	19.1266	12.282	22.6282	28.1135	35.6618	4.61323	11.6975	forkhead box P3 [Source:HGNC Symbol;Acc:HGNC:6106]
ENSG00000049769	89801	PPP1R3F	protein_coding	69.5926	81.8192	54.5868	54.5135	69.8577	84.4621	69.1984	84.8067	protein phosphatase 1 regulatory subunit 3F [Source:HGNC Symbol;Acc:HGNC:14944]
ENSG00000049860	3074	HEXB	protein_coding	6024.85	6336.21	6852	6769.96	5428.46	5530.39	6099.61	6665.61	hexosaminidase subunit beta [Source:HGNC Symbol;Acc:HGNC:4879]
ENSG00000049883	79810	PTCD2	protein_coding	81.4743	69.0681	84.6095	136.798	187.423	149.216	152.236	139.395	pentatricopeptide repeat domain 2 [Source:HGNC Symbol;Acc:HGNC:25734]
ENSG00000050030	340533	NEXMIF	protein_coding	12.7304	8.5007	6.82335	29.8281	1.70385	1.87694	6.45852	2.92437	neurite extension and migration factor [Source:HGNC Symbol;Acc:HGNC:29433]
ENSG00000050130	51528	JKAMP	protein_coding	562.682	420.784	436.694	599.648	677.279	605.312	797.166	764.235	JNK1/MAPK8 associated membrane protein [Source:HGNC Symbol;Acc:HGNC:20184]
ENSG00000050165	27122	DKK3	protein_coding	149.369	112.634	47.7634	107.998	123.529	237.432	187.297	103.328	dickkopf WNT signaling pathway inhibitor 3 [Source:HGNC Symbol;Acc:HGNC:2893]
ENSG00000050327	7984	ARHGEF5	protein_coding	10.1843	8.5007	12.282	8.22845	17.0385	16.8924	9.22645	16.5714	Rho guanine nucleotide exchange factor 5 [Source:HGNC Symbol;Acc:HGNC:13209]
ENSG00000050344	9603	NFE2L3	protein_coding	366.634	197.641	425.777	665.476	128.64	121.062	285.097	132.571	nuclear factor, erythroid 2 like 3 [Source:HGNC Symbol;Acc:HGNC:7783]
ENSG00000050393	63933	MCUR1	protein_coding	310.621	384.656	332.979	267.425	345.029	345.356	385.666	381.143	mitochondrial calcium uniporter regulator 1 [Source:HGNC Symbol;Acc:HGNC:21097]
ENSG00000050405	51474	LIMA1	protein_coding	921.678	649.241	779.226	1238.38	900.483	569.65	1064.73	1056.67	LIM domain and actin binding 1 [Source:HGNC Symbol;Acc:HGNC:24636]
[truncated: 59,926 more rows]
